# Supplementary material for: 5-[(Z)-2,3-Dimeth­oxy­benzyl­idene]-1,2,4-triazolo[3,2-b][1,3]thia­zol-6(5H)-one
Source: Acta Crystallogr Sect E Struct Rep Online. 2012 Oct 20;68(Pt 11):o3139. doi: 10.1107/S1600536812042559 (PMC3515241; doi:10.1107/S1600536812042559)
Supplement: Supplementary file 2 [file e-68-o3139-Isup2.hkl]

# 
# h,k,l, Fc-squared, Fo-squared, sigma(Fo-squared) and status flag 
# 
data_I
_shelx_title ' cd201621 in C2' 
_shelx_refln_list_code          4 
_shelx_F_calc_maximum      178.76 
_exptl_crystal_F_000       600.00 
_reflns_d_resolution_high  0.8108 
 
loop_ 
 _symmetry_equiv_pos_as_xyz 
 'x, y, z' 
 '-x, y, -z' 
 'x+1/2, y+1/2, z' 
 '-x+1/2, y+1/2, -z' 
 
_cell_length_a    11.5904 
_cell_length_b     7.0570 
_cell_length_c    16.4519 
_cell_angle_alpha  90.000 
_cell_angle_beta  107.445 
_cell_angle_gamma  90.000 
 
_shelx_F_squared_multiplier     1.000 
 
loop_ 
 _refln_index_h 
 _refln_index_k 
 _refln_index_l 
 _refln_F_squared_calc 
 _refln_F_squared_meas 
 _refln_F_squared_sigma 
 _refln_observed_status 
   7  -3   0      284.50      219.44      7.28 o 
   9  -3   0      178.37      174.81      5.63 o 
   4  -2   0     1331.78     1313.40     70.82 o 
   6  -2   0      806.98      707.51     25.71 o 
   8  -2   0       84.18       85.68      3.54 o 
  10  -2   0       61.84       62.70      3.42 o 
   1  -1   0     3842.42     4339.04     36.39 o 
   3  -1   0    23168.06    20108.40   1010.26 o 
   5  -1   0      453.02      497.09     24.23 o 
   7  -1   0      484.87      524.14     28.69 o 
   9  -1   0      172.74      199.41     11.41 o 
  11  -1   0      304.44      334.41     11.94 o 
   2   0   0      217.87      259.46      2.90 o 
   4   0   0      327.10      365.61     22.99 o 
   6   0   0     2676.05     2869.69    190.52 o 
   8   0   0      500.28      534.32     34.12 o 
  10   0   0      128.23      127.71     11.17 o 
  12   0   0       68.95       75.07      6.60 o 
   1   1   0     3922.15     3273.72    355.66 o 
   3   1   0    23268.41    21890.06   2081.04 o 
   5   1   0      453.34      438.30     18.29 o 
   7   1   0      498.15      493.78     11.59 o 
   9   1   0      168.99      167.00      9.60 o 
  11   1   0      308.24      320.87     11.31 o 
  13   1   0       21.18       22.02      4.34 o 
   0   2   0      254.80      184.96      4.21 o 
   2   2   0      704.30      595.38     40.98 o 
   4   2   0     1337.72     1193.08    113.59 o 
   6   2   0      825.43      745.54     95.93 o 
   8   2   0       87.67       93.00      3.03 o 
  10   2   0       64.26       62.14      2.79 o 
  12   2   0      109.13      116.83      7.07 o 
   1   3   0     2369.65     1755.95     70.71 o 
   3   3   0      968.59      781.75     28.29 o 
   5   3   0       45.38       56.39      3.58 o 
   7   3   0      292.40      293.68      6.19 o 
   9   3   0      172.53      173.28      5.55 o 
  11   3   0      137.49      142.57      5.72 o 
   0   4   0     1528.84     1224.15     16.16 o 
   2   4   0     3414.82     2901.53     75.62 o 
   4   4   0      651.54      675.53     10.35 o 
   6   4   0      635.12      546.18    121.30 o 
   8   4   0       84.91       74.45      6.15 o 
  10   4   0       39.32       42.42      3.68 o 
  12   4   0       14.44       19.98      5.51 o 
   1   5   0     1422.69     1121.75    187.56 o 
   3   5   0     1225.94     1033.97     30.16 o 
   5   5   0      868.98      805.27     97.10 o 
   7   5   0      168.98      168.06     14.95 o 
   9   5   0      102.47      101.03      4.97 o 
  11   5   0       24.83       24.63      3.86 o 
   0   6   0     1072.99      803.11     16.09 o 
   2   6   0      382.90      322.69     15.06 o 
   4   6   0      151.31      134.95      9.34 o 
   6   6   0      392.44      377.08     32.85 o 
   8   6   0      147.11      130.28     21.84 o 
   1   7   0      226.24      220.71     44.87 o 
   3   7   0      128.91      123.07      8.14 o 
   5   7   0       63.48       68.50     11.39 o 
   7   7   0       18.05       20.79      3.12 o 
   0   8   0       46.88       38.42      4.77 o 
   2   8   0      126.83      121.59      9.18 o 
   4   8   0       36.98       37.34      4.00 o 
 -11  -3   1       48.80       44.31      4.41 o 
  -9  -3   1      164.15      153.00     15.28 o 
  -7  -3   1      753.34      594.59     13.43 o 
  -5  -3   1     1281.12     1134.56     16.63 o 
   7  -3   1      312.06      266.14      8.88 o 
   9  -3   1      203.46      204.15      6.15 o 
  11  -3   1       68.82       75.94      6.71 o 
 -10  -2   1       19.23       22.43      2.39 o 
  -8  -2   1       54.76       56.01      3.06 o 
  -6  -2   1     3227.68     3195.76     20.21 o 
  -4  -2   1     3458.63     3264.51     27.17 o 
   2  -2   1       51.49       61.81      2.50 o 
   4  -2   1     1955.52     2146.29    111.80 o 
   6  -2   1      829.06      641.28     36.55 o 
   8  -2   1      341.15      327.35     22.66 o 
  10  -2   1      233.73      235.56      9.51 o 
  12  -2   1      230.67      250.72     11.74 o 
 -11  -1   1        4.40        7.30      1.82 o 
  -9  -1   1      200.44      189.91     32.98 o 
  -7  -1   1      302.73      356.29      7.22 o 
  -5  -1   1      105.14      112.87      6.14 o 
  -3  -1   1    31956.69     2843.26  12477.58 o 
  -1  -1   1      786.05      889.43      9.45 o 
   1  -1   1     8178.33     7379.69     52.53 o 
   3  -1   1      390.70      393.96     35.73 o 
   5  -1   1     1229.33     1335.64     98.94 o 
   7  -1   1      342.60      398.20     10.24 o 
   9  -1   1      332.99      330.23      7.75 o 
  11  -1   1        9.11       13.59      3.49 o 
  13  -1   1        0.35       -0.76      3.49 o 
 -12   0   1       15.47       17.43      3.57 o 
 -10   0   1        0.97        1.15      1.25 o 
  -8   0   1        0.71        1.09      0.81 o 
  -6   0   1      119.10      122.40     14.89 o 
  -4   0   1      871.70     1152.86     54.83 o 
  -2   0   1     2831.43     2581.44    444.48 o 
   2   0   1     8144.19     8916.89     40.84 o 
   4   0   1      222.41      212.76      8.72 o 
   6   0   1      151.18      158.27     11.05 o 
   8   0   1      196.47      178.79     20.28 o 
  10   0   1        5.21        7.29      2.66 o 
  12   0   1       35.58       38.02      4.72 o 
 -13   1   1        9.05       12.56      3.83 o 
 -11   1   1        4.52        5.98      1.65 o 
  -9   1   1      200.47      166.69     13.97 o 
  -7   1   1      299.21      325.93      4.93 o 
  -5   1   1      110.49      113.35     13.04 o 
  -3   1   1    31853.53    29377.13   5080.39 o 
  -1   1   1      792.65      719.73     15.87 o 
   1   1   1     8279.55     8455.10     38.96 o 
   3   1   1      413.90      383.65     34.36 o 
   5   1   1     1210.27     1323.99     58.42 o 
   7   1   1      325.57      352.09     23.36 o 
   9   1   1      332.54      319.56     15.57 o 
  11   1   1        9.34       12.58      3.32 o 
  13   1   1        0.24       -0.47      2.38 o 
 -12   2   1       96.69       93.29      6.31 o 
 -10   2   1       19.27       23.60      2.04 o 
  -8   2   1       56.02       56.79      3.77 o 
  -6   2   1     3219.27     3333.48    142.28 o 
  -4   2   1     3431.46     3431.79    305.11 o 
  -2   2   1     2954.22     2585.75     62.84 o 
   0   2   1     8535.50     7012.69    278.84 o 
   2   2   1       43.52       41.56      5.87 o 
   4   2   1     2012.05     2023.39    245.24 o 
   6   2   1      809.44      836.60    113.27 o 
   8   2   1      341.01      339.56     18.61 o 
  10   2   1      229.74      215.52      6.99 o 
  12   2   1      235.58      232.09     10.47 o 
 -11   3   1       48.78       54.21      7.59 o 
  -9   3   1      162.88      177.23     16.06 o 
  -7   3   1      749.43      674.79     25.15 o 
  -5   3   1     1296.92     1291.07    178.17 o 
  -3   3   1       82.06       84.83      3.79 o 
  -1   3   1     5700.17     4850.61    145.00 o 
   1   3   1       32.50       23.26      4.19 o 
   3   3   1     1551.67     1145.29     62.28 o 
   5   3   1      667.96      689.83     12.42 o 
   7   3   1      317.53      292.12      9.79 o 
   9   3   1      205.91      195.47      7.98 o 
  11   3   1       70.63       78.62      4.64 o 
 -12   4   1       28.41       38.68      4.16 o 
 -10   4   1      114.81      145.37     18.24 o 
  -8   4   1      121.01      125.57      4.85 o 
  -6   4   1       69.05       61.83      3.41 o 
  -4   4   1      246.98      244.01     12.93 o 
  -2   4   1      126.25      123.20     10.39 o 
   0   4   1     2263.18     2037.36    237.15 o 
   2   4   1      855.35      805.61     34.11 o 
   4   4   1      277.68      212.97     21.77 o 
   6   4   1       49.06       50.90      3.15 o 
   8   4   1       98.35       92.99      4.17 o 
  10   4   1      134.31      142.92      6.19 o 
 -11   5   1       71.05      103.40      9.94 o 
  -9   5   1       41.23       42.73     10.09 o 
  -7   5   1       29.43       32.04      2.89 o 
  -5   5   1       59.16       47.76      7.97 o 
  -3   5   1      238.49      224.21     16.72 o 
  -1   5   1      118.16      104.75     11.57 o 
   1   5   1       36.28       27.95      2.27 o 
   3   5   1      969.63      921.76     68.61 o 
   5   5   1       27.43       32.19      2.74 o 
   7   5   1      123.96      124.77      8.08 o 
   9   5   1       89.62      100.55      6.66 o 
 -10   6   1        4.48        5.55      2.32 o 
  -8   6   1       19.82       24.87      3.05 o 
  -6   6   1       90.38       94.06      9.97 o 
  -4   6   1      228.18      204.85     16.32 o 
  -2   6   1      210.84      157.82     12.50 o 
   0   6   1      127.94       96.35      4.06 o 
   2   6   1      350.93      266.26     17.99 o 
   4   6   1       96.50       86.05      5.58 o 
   6   6   1       95.39       86.13      9.28 o 
   8   6   1       87.69       94.49      5.18 o 
  -7   7   1       14.97       17.76      3.46 o 
  -5   7   1       76.79       77.96      5.09 o 
  -3   7   1      116.84      104.59      5.27 o 
  -1   7   1      145.46      106.41      4.90 o 
   1   7   1       85.47       73.99      4.39 o 
   3   7   1      106.79       89.99      4.72 o 
   5   7   1      116.97      112.37     16.12 o 
   7   7   1       18.36       22.18      4.80 o 
  -4   8   1       70.84       62.30      4.33 o 
  -2   8   1       83.13       83.37      6.79 o 
   0   8   1       68.52       46.30      4.96 o 
   2   8   1       20.97       20.54      3.08 o 
   4   8   1       20.53       22.70      3.22 o 
 -12  -4   2       12.47        9.72      3.77 o 
 -10  -4   2       11.36       12.24      2.96 o 
 -11  -3   2       63.13       50.76      4.59 o 
  -9  -3   2      294.17      230.37      8.81 o 
  -7  -3   2      403.02      335.79      9.61 o 
  -5  -3   2      414.35      327.68      8.28 o 
   1  -3   2      853.34      940.86     13.78 o 
   3  -3   2       92.12      107.82      4.17 o 
   9  -3   2      606.93      562.52     14.99 o 
  11  -3   2       50.63       51.04      5.61 o 
 -12  -2   2       15.53       21.07      3.75 o 
 -10  -2   2       38.69       38.80      3.87 o 
  -8  -2   2      331.84      305.80     32.77 o 
  -6  -2   2     4958.72     5328.25     42.66 o 
  -4  -2   2     2349.68     2333.24     22.20 o 
   0  -2   2      361.02      338.85      6.90 o 
   2  -2   2     3932.66     4983.05     35.95 o 
   4  -2   2      557.21      573.78     28.83 o 
   6  -2   2       26.38       19.70      1.75 o 
   8  -2   2      849.60      800.18     81.34 o 
  10  -2   2      126.51      124.74      7.51 o 
  12  -2   2      123.25      135.62      9.04 o 
 -11  -1   2       63.19       63.75      3.68 o 
  -9  -1   2      208.33      222.78      5.79 o 
  -7  -1   2      149.49      147.40      4.00 o 
  -5  -1   2      121.04      120.21      3.87 o 
  -3  -1   2    23362.33    20692.17    238.33 o 
  -1  -1   2     2557.14     2826.63     16.79 o 
   1  -1   2     3818.17     4493.92     31.26 o 
   3  -1   2      378.78      401.03     34.90 o 
   5  -1   2      954.29      984.14     70.50 o 
   7  -1   2       94.47       96.44     10.23 o 
   9  -1   2       51.20       50.70      4.88 o 
  11  -1   2      151.94      154.98      8.67 o 
  13  -1   2       32.81       40.92      5.93 o 
 -12   0   2       15.74       15.21      2.29 o 
 -10   0   2       14.32       13.47      2.12 o 
  -8   0   2      215.50      228.58     11.06 o 
  -6   0   2        8.40       10.12      1.14 o 
  -4   0   2     3369.67     3527.03    122.62 o 
  -2   0   2     3603.10     4581.02     36.86 o 
   0   0   2    12012.42    12498.45    167.97 o 
   2   0   2       20.60       17.00      1.20 o 
   4   0   2        0.35        1.17      0.47 o 
   6   0   2      985.24     1246.83     26.88 o 
   8   0   2      513.68      534.91     24.83 o 
  10   0   2       27.82       31.55      4.33 o 
  12   0   2        0.44        0.54      2.52 o 
 -13   1   2       23.06       25.14      4.46 o 
 -11   1   2       63.31       58.62      3.89 o 
  -9   1   2      212.25      202.82     11.51 o 
  -7   1   2      144.70      133.78      5.29 o 
  -5   1   2      121.63      121.35     12.83 o 
  -3   1   2    23376.43    23731.89   3726.09 o 
  -1   1   2     2548.28     2585.56    101.51 o 
   1   1   2     3833.62     4370.22     31.65 o 
   3   1   2      366.50      364.04     28.58 o 
   5   1   2      930.00      962.40    108.33 o 
   7   1   2       94.45       88.64      3.61 o 
   9   1   2       47.12       39.77      5.51 o 
  11   1   2      147.38      161.62      8.66 o 
  13   1   2       33.70       30.62      5.10 o 
 -12   2   2       14.38       13.61      2.07 o 
 -10   2   2       38.18       42.24      2.43 o 
  -8   2   2      326.92      301.81      6.54 o 
  -6   2   2     4986.09     5717.85    436.74 o 
  -4   2   2     2338.88     2679.18     18.11 o 
  -2   2   2      714.50      594.76     10.97 o 
   0   2   2      368.16      309.06      5.93 o 
   2   2   2     3900.12     3570.54    509.00 o 
   4   2   2      539.41      533.12     20.64 o 
   6   2   2       27.55       20.07      2.96 o 
   8   2   2      840.08      823.51     32.74 o 
  10   2   2      127.42      123.19      9.96 o 
  12   2   2      124.81      120.64      7.73 o 
 -13   3   2       15.40       16.44      4.23 o 
 -11   3   2       60.56       59.98      6.63 o 
  -9   3   2      295.22      276.47      7.26 o 
  -7   3   2      406.65      334.34      7.31 o 
  -5   3   2      409.53      401.13     40.87 o 
  -3   3   2     1520.93     1566.47     73.05 o 
  -1   3   2      631.94      593.50      9.81 o 
   1   3   2      857.05      707.46     11.20 o 
   3   3   2       96.92       93.73      6.43 o 
   5   3   2      601.47      560.27     35.18 o 
   7   3   2      692.74      650.09     11.39 o 
   9   3   2      618.89      670.89     12.23 o 
  11   3   2       50.26       56.73      4.44 o 
 -12   4   2       11.65        8.46      2.18 o 
 -10   4   2       12.49       16.60      2.79 o 
  -8   4   2      296.80      312.22     61.73 o 
  -6   4   2      347.52      281.10     33.85 o 
  -4   4   2      178.23      164.76      5.50 o 
  -2   4   2     1058.80     1066.13     44.05 o 
   0   4   2      335.57      378.10     10.74 o 
   2   4   2      159.79      129.15      3.71 o 
   4   4   2      236.39      189.24     15.88 o 
   6   4   2      473.80      479.27     25.28 o 
   8   4   2      326.23      341.83     49.49 o 
  10   4   2       17.53       23.53      3.43 o 
 -11   5   2       29.34       36.51      3.38 o 
  -9   5   2       56.35       60.46      4.88 o 
  -7   5   2       24.64       31.26      3.87 o 
  -5   5   2      678.46      644.98     33.28 o 
  -3   5   2      191.53      189.71     14.92 o 
  -1   5   2      209.26      184.11     14.26 o 
   1   5   2       67.11       54.15      2.83 o 
   3   5   2      145.97      160.17      5.40 o 
   5   5   2      186.77      150.43     16.90 o 
   7   5   2       81.01       77.48      5.91 o 
   9   5   2        6.17        5.16      2.82 o 
 -10   6   2       10.83       11.97      4.01 o 
  -8   6   2       36.54       37.27      4.10 o 
  -6   6   2       19.36       22.28      2.99 o 
  -4   6   2       46.28       47.46      4.67 o 
  -2   6   2       17.64       14.10      1.83 o 
   0   6   2       84.82       74.39      3.75 o 
   2   6   2      113.74      119.75      4.16 o 
   4   6   2       60.77       46.07      4.00 o 
   6   6   2       76.39       82.86      5.37 o 
   8   6   2       35.39       40.63      7.16 o 
  -7   7   2       16.53       17.55      3.10 o 
  -5   7   2       28.15       36.76      3.80 o 
  -3   7   2       13.86        9.93      2.17 o 
  -1   7   2      163.93      130.33      5.54 o 
   1   7   2        0.64        0.72      1.82 o 
   3   7   2       50.62       48.44      3.55 o 
   5   7   2       91.56      101.97      8.01 o 
   7   7   2       16.41       19.44      3.54 o 
  -4   8   2        4.03        1.78      2.22 o 
  -2   8   2        4.58        3.07      1.68 o 
   0   8   2        2.90        1.94      2.15 o 
   2   8   2       71.68       68.42      4.44 o 
   4   8   2        9.39       10.20      2.55 o 
 -12  -4   3       45.89       32.45      4.72 o 
 -10  -4   3      185.06      150.25      7.73 o 
  -8  -4   3      120.31       96.29      6.19 o 
   2  -4   3      623.92      568.12     10.99 o 
 -13  -3   3       29.72       25.89      4.44 o 
 -11  -3   3       86.77       98.12      7.08 o 
  -9  -3   3     1653.44     1700.53     27.15 o 
  -7  -3   3      187.64      160.04      6.50 o 
  -5  -3   3     1139.81     1124.96     17.46 o 
  -1  -3   3      557.28      586.64     11.34 o 
   1  -3   3     1120.14     1143.29     15.48 o 
   3  -3   3      721.83      844.59     12.70 o 
   7  -3   3       10.57       11.24      2.70 o 
   9  -3   3      556.69      534.85     15.11 o 
  11  -3   3        2.67        2.83      2.82 o 
 -12  -2   3       55.07       52.84      4.81 o 
 -10  -2   3      307.91      288.86      9.90 o 
  -8  -2   3      610.22      653.24     16.20 o 
  -6  -2   3     6556.46     6376.69    171.60 o 
  -4  -2   3     1617.64     1515.80     16.98 o 
  -2  -2   3      613.99      587.97      7.20 o 
   0  -2   3     2480.69     2618.89     22.88 o 
   4  -2   3      711.77      870.61    124.50 o 
   6  -2   3      358.16      386.22     47.11 o 
   8  -2   3       11.12       10.99      2.80 o 
  10  -2   3       88.39       95.89      6.97 o 
  12  -2   3      172.58      179.49     10.25 o 
 -13  -1   3        7.03       13.26      3.49 o 
 -11  -1   3      184.69      190.15      8.16 o 
  -9  -1   3       73.72       69.40      3.29 o 
  -7  -1   3     1937.05     2433.33     25.91 o 
  -5  -1   3     1920.19     2081.04     49.32 o 
  -3  -1   3    13036.89    12099.53    122.61 o 
  -1  -1   3     1118.38     1082.67     60.09 o 
   1  -1   3      115.43      109.71      2.49 o 
   3  -1   3      255.27      322.43      7.20 o 
   5  -1   3      669.93      695.96     53.22 o 
   7  -1   3      397.81      386.24      6.45 o 
   9  -1   3        5.29        5.71      2.35 o 
  11  -1   3       89.80      104.19      7.84 o 
 -12   0   3      102.31      106.00      6.22 o 
 -10   0   3       65.81       73.55      3.46 o 
  -8   0   3      384.93      403.02     24.25 o 
  -6   0   3       38.45       41.18      3.12 o 
  -4   0   3     1276.36     1524.69     16.73 o 
  -2   0   3    20731.44    18724.22    493.90 o 
   0   0   3     1193.90     1341.44     15.37 o 
   2   0   3     5206.76     5215.67    154.23 o 
   4   0   3     1069.71     1237.68     65.33 o 
   6   0   3      290.31      326.84     17.01 o 
   8   0   3      823.57      950.98     18.27 o 
  10   0   3        4.08        4.21      2.36 o 
  12   0   3       29.48       40.14      5.82 o 
 -13   1   3        7.03        8.07      2.63 o 
 -11   1   3      184.36      169.44      4.96 o 
  -9   1   3       68.17       65.05      3.35 o 
  -7   1   3     1899.43     2293.49    134.60 o 
  -5   1   3     1929.85     2202.88     17.39 o 
  -3   1   3    12943.00    14047.19    158.06 o 
  -1   1   3     1151.10     1124.84      7.43 o 
   1   1   3      118.70       92.79      3.02 o 
   3   1   3      252.40      250.37      6.63 o 
   5   1   3      669.90      715.68     67.91 o 
   7   1   3      401.30      341.08     25.65 o 
   9   1   3        4.82        4.17      1.32 o 
  11   1   3       88.70       98.64      7.08 o 
 -12   2   3       54.21       54.84      4.82 o 
 -10   2   3      304.59      299.29      6.46 o 
  -8   2   3      616.70      644.00      9.60 o 
  -6   2   3     6544.04     6902.37    773.65 o 
  -4   2   3     1611.38     1503.98    108.33 o 
  -2   2   3      599.36      546.69      9.07 o 
   0   2   3     2482.62     3101.32     26.36 o 
   2   2   3     1663.65     1372.58    102.12 o 
   4   2   3      708.09      778.64     38.59 o 
   6   2   3      356.14      352.47     22.44 o 
   8   2   3       10.67       10.18      2.77 o 
  10   2   3       90.28       82.04      3.93 o 
  12   2   3      171.26      159.52      9.16 o 
 -13   3   3       29.29       26.31      2.97 o 
 -11   3   3       85.37       95.01     16.54 o 
  -9   3   3     1664.08     1732.08    123.75 o 
  -7   3   3      195.54      184.08      4.99 o 
  -5   3   3     1168.07     1179.99     23.04 o 
  -3   3   3     4849.62     4891.12    163.39 o 
  -1   3   3      572.74      630.69     64.90 o 
   1   3   3     1125.65     1167.37     16.92 o 
   3   3   3      721.89      769.69     60.43 o 
   5   3   3      497.50      426.75     66.49 o 
   7   3   3       11.26       10.83      1.38 o 
   9   3   3      558.04      502.03     54.32 o 
  11   3   3        2.81        5.42      2.16 o 
 -12   4   3       47.70       41.89      3.21 o 
 -10   4   3      186.99      192.83     26.81 o 
  -8   4   3      126.01      122.95      9.62 o 
  -6   4   3      394.48      350.96     15.26 o 
  -4   4   3       55.02       56.92      3.23 o 
  -2   4   3      395.59      418.31     43.12 o 
   0   4   3     1210.40     1118.81     11.59 o 
   2   4   3      631.74      575.94     12.02 o 
   4   4   3      654.52      664.68     14.23 o 
   6   4   3      994.98      989.58    142.28 o 
   8   4   3      119.45      123.98     13.69 o 
  10   4   3       14.25       15.78      2.57 o 
 -11   5   3        7.35       13.70      3.21 o 
  -9   5   3       25.10       28.88      4.20 o 
  -7   5   3      204.00      173.79     28.55 o 
  -5   5   3      318.47      296.07     19.79 o 
  -3   5   3       29.06       23.50      2.44 o 
  -1   5   3      102.21       91.81      3.37 o 
   1   5   3       65.08       57.77      3.02 o 
   3   5   3      614.87      559.98     30.65 o 
   5   5   3      282.80      283.39     14.41 o 
   7   5   3       21.32       25.79      3.07 o 
   9   5   3       20.82       21.89      3.49 o 
 -10   6   3       14.36       18.60      3.24 o 
  -8   6   3      254.31      275.19     12.11 o 
  -6   6   3       88.63       77.47     13.71 o 
  -4   6   3      379.38      333.46     26.90 o 
  -2   6   3      223.50      217.80     11.61 o 
   0   6   3      397.39      399.35     31.08 o 
   2   6   3      166.63      136.99      9.96 o 
   4   6   3      213.02      220.83      7.23 o 
   6   6   3       21.35       19.61      2.90 o 
   8   6   3       60.82       62.12      6.51 o 
  -7   7   3      105.10      122.98      6.61 o 
  -5   7   3       60.22       78.58      7.36 o 
  -3   7   3      133.41      113.53      5.31 o 
  -1   7   3      129.59      111.35      5.18 o 
   1   7   3      119.63      117.69      7.87 o 
   3   7   3       35.90       40.18      3.79 o 
   5   7   3       22.89       28.27      5.61 o 
   7   7   3       70.21       83.89      7.97 o 
  -4   8   3      158.24      154.83     15.20 o 
  -2   8   3        6.89        6.62      2.08 o 
   0   8   3       24.25       19.53      3.99 o 
   2   8   3       90.38      103.02     13.12 o 
   4   8   3       11.47       14.09      3.12 o 
 -12  -4   4      298.35      290.31     13.58 o 
 -10  -4   4       47.65       51.14      5.19 o 
  -8  -4   4      327.90      239.64      9.42 o 
   0  -4   4      789.04      622.81     11.76 o 
   2  -4   4      518.49      515.64     11.15 o 
 -13  -3   4        7.87       11.24      3.88 o 
 -11  -3   4      122.90      114.67      7.14 o 
  -9  -3   4     1486.41     1385.64     23.15 o 
  -7  -3   4      124.90      100.49      5.74 o 
  -5  -3   4      187.70      171.91      6.80 o 
  -1  -3   4     3033.82     2711.44     26.93 o 
   1  -3   4       22.21       27.27      3.00 o 
   3  -3   4     1093.12      877.06     14.44 o 
   5  -3   4      331.42      396.17      9.35 o 
   7  -3   4       10.77       13.23      2.92 o 
   9  -3   4      126.89      108.72      7.23 o 
  11  -3   4        1.09        2.69      2.67 o 
 -12  -2   4      102.91      103.91      6.60 o 
 -10  -2   4       23.21       23.45      3.48 o 
  -8  -2   4      402.08      400.37     10.67 o 
  -6  -2   4     5035.12     5473.67    123.21 o 
  -4  -2   4     1020.61      979.63     13.67 o 
  -2  -2   4      462.38      438.26     24.75 o 
   0  -2   4     2154.16     2681.70     25.62 o 
   2  -2   4      412.68      517.56      9.16 o 
   4  -2   4      290.66      269.81     30.22 o 
   6  -2   4      359.88      421.70     57.30 o 
   8  -2   4      125.10      119.88      6.97 o 
  10  -2   4       17.60       22.93      4.21 o 
  12  -2   4        3.88        4.21      3.40 o 
 -13  -1   4       57.46       69.24      5.91 o 
 -11  -1   4       73.63       82.84      6.02 o 
  -9  -1   4      331.13      423.74     12.12 o 
  -7  -1   4      235.64      299.78     12.72 o 
  -5  -1   4     3497.86     3814.86     56.70 o 
  -3  -1   4     5056.12     5367.45     78.06 o 
  -1  -1   4      553.36      493.98      5.17 o 
   1  -1   4      390.72      414.17     18.43 o 
   3  -1   4     1557.99     1742.54     95.36 o 
   5  -1   4      338.65      414.26      6.17 o 
   7  -1   4      367.44      367.07     36.91 o 
   9  -1   4       84.24      103.48      7.08 o 
  11  -1   4        2.41        1.99      2.81 o 
 -14   0   4       23.72       25.46      4.30 o 
 -12   0   4        0.18        0.51      1.82 o 
 -10   0   4      954.24     1214.44     23.01 o 
  -8   0   4       47.12       48.12      2.63 o 
  -6   0   4     1965.04     2123.05     73.13 o 
  -4   0   4       66.63       79.30      2.54 o 
  -2   0   4       25.89       37.59      3.91 o 
   0   0   4     5357.97     5825.61     46.51 o 
   2   0   4      100.86      133.60      7.19 o 
   4   0   4     1168.33     1307.14     39.36 o 
   6   0   4       26.33       32.63      1.55 o 
   8   0   4      137.28      154.01      5.36 o 
  10   0   4       29.93       31.03      4.55 o 
  12   0   4       22.13       18.94      4.02 o 
 -13   1   4       58.80       58.61      4.90 o 
 -11   1   4       75.53       77.16      3.66 o 
  -9   1   4      329.05      341.99     15.89 o 
  -7   1   4      236.32      298.03      6.44 o 
  -5   1   4     3437.15     3816.44    103.11 o 
  -3   1   4     5092.94     5242.59    278.21 o 
  -1   1   4      529.22      493.01     16.01 o 
   1   1   4      379.14      403.31     30.14 o 
   3   1   4     1578.90     1761.99     84.97 o 
   5   1   4      328.89      388.91     31.53 o 
   7   1   4      363.76      337.13     71.23 o 
   9   1   4       84.74       89.47     13.51 o 
  11   1   4        2.39        1.41      2.38 o 
 -12   2   4      102.09       92.06     13.34 o 
 -10   2   4       25.45       25.29      2.72 o 
  -8   2   4      408.07      404.58      7.78 o 
  -6   2   4     4984.04     5532.02     69.59 o 
  -4   2   4     1047.29      997.50     23.21 o 
  -2   2   4      472.73      448.54      6.02 o 
   0   2   4     2177.28     2094.64     18.47 o 
   2   2   4      387.02      417.37     13.95 o 
   4   2   4      277.71      235.07     13.20 o 
   6   2   4      350.31      369.94     11.44 o 
   8   2   4      127.49      101.99     13.15 o 
  10   2   4       17.86       18.48      2.50 o 
  12   2   4        3.96        2.82      3.29 o 
 -13   3   4        7.63        8.26      2.30 o 
 -11   3   4      125.74      109.41      8.14 o 
  -9   3   4     1474.64     1395.12     51.34 o 
  -7   3   4      127.89      107.95      4.01 o 
  -5   3   4      203.01      205.04      5.22 o 
  -3   3   4     1754.28     1929.55     33.22 o 
  -1   3   4     3021.03     2972.42     27.62 o 
   1   3   4       18.03       22.15      2.63 o 
   3   3   4     1085.99     1141.74     15.61 o 
   5   3   4      327.51      308.86     13.89 o 
   7   3   4        9.57       11.07      2.26 o 
   9   3   4      128.57      113.14     13.91 o 
  11   3   4        1.10        3.38      1.69 o 
 -12   4   4      297.10      312.70     49.50 o 
 -10   4   4       47.71       51.49      4.07 o 
  -8   4   4      337.60      304.22     17.41 o 
  -6   4   4      293.07      303.05     48.92 o 
  -4   4   4      544.16      536.92     27.03 o 
  -2   4   4      487.53      481.94     60.00 o 
   0   4   4      785.01      859.70     15.19 o 
   2   4   4      523.59      429.02     10.30 o 
   4   4   4      203.86      196.00     18.91 o 
   6   4   4     1036.70     1142.62     23.58 o 
   8   4   4      153.90      136.48     18.92 o 
  10   4   4       42.59       41.70      3.76 o 
 -11   5   4       70.41       68.61      4.73 o 
  -9   5   4       92.16       89.96      4.69 o 
  -7   5   4      229.31      203.03      6.80 o 
  -5   5   4      259.55      273.98     24.06 o 
  -3   5   4     1035.27     1244.36    183.74 o 
  -1   5   4      441.46      366.20     36.63 o 
   1   5   4      885.00      993.61    137.14 o 
   3   5   4      385.93      390.38      9.86 o 
   5   5   4       68.95       67.40      9.56 o 
   7   5   4       38.80       40.64      3.75 o 
   9   5   4       49.67       41.60      3.86 o 
 -10   6   4       72.22       83.62      6.06 o 
  -8   6   4       26.74       31.30      3.51 o 
  -6   6   4      152.36      148.18      8.44 o 
  -4   6   4      193.03      181.18      6.67 o 
  -2   6   4      233.07      250.85      5.74 o 
   0   6   4      339.69      373.38     28.77 o 
   2   6   4      135.00      130.66      7.24 o 
   4   6   4       34.95       25.92      2.95 o 
   6   6   4        1.66        0.99      1.20 o 
   8   6   4       13.07       13.80      3.90 o 
  -7   7   4      125.15      137.88     15.35 o 
  -5   7   4       75.73       81.56      5.09 o 
  -3   7   4      129.48      124.59      6.92 o 
  -1   7   4      128.59      115.98     16.63 o 
   1   7   4      175.03      157.09      8.33 o 
   3   7   4      126.74      133.43      6.17 o 
   5   7   4       29.16       28.46      6.86 o 
  -4   8   4       20.53       16.08      4.28 o 
  -2   8   4      136.89      110.60      5.81 o 
   0   8   4       29.40       29.24      4.44 o 
   2   8   4       18.26       20.32      3.20 o 
   1  -5   5      150.12      138.56      7.23 o 
 -12  -4   5      242.34      215.69     12.23 o 
 -10  -4   5       83.04       75.44      6.36 o 
  -8  -4   5       64.69       58.69      5.10 o 
  -6  -4   5      501.45      429.18     11.92 o 
   0  -4   5     1412.82     1295.15     19.48 o 
   2  -4   5      639.12      659.22     13.59 o 
   4  -4   5      195.50      214.29      7.93 o 
 -13  -3   5       30.03       27.54      4.73 o 
 -11  -3   5        0.54        4.32      1.83 o 
  -9  -3   5      316.91      294.52     10.63 o 
  -7  -3   5       86.81       74.83      4.92 o 
  -5  -3   5       12.58       11.21      2.15 o 
  -3  -3   5      976.84      950.68     17.18 o 
  -1  -3   5      565.13      545.24     11.02 o 
   1  -3   5      134.19      167.46      7.80 o 
   3  -3   5      221.96      215.75      6.99 o 
   5  -3   5     1152.04     1405.46     18.85 o 
   7  -3   5      498.96      453.88     13.53 o 
   9  -3   5       34.38       38.17      5.07 o 
  11  -3   5        9.74        8.84      3.76 o 
 -12  -2   5       63.32       61.65      5.40 o 
 -10  -2   5       13.68       14.11      3.02 o 
  -8  -2   5      339.05      376.07     10.60 o 
  -6  -2   5      450.48      470.17     10.42 o 
  -4  -2   5      390.67      330.49     35.47 o 
  -2  -2   5      242.49      276.66      5.21 o 
   0  -2   5     1354.32     1551.62     18.54 o 
   2  -2   5       12.22       25.70      2.55 o 
   4  -2   5      900.18      877.60     15.12 o 
   6  -2   5       78.30       70.59      3.18 o 
   8  -2   5      131.60      124.58      7.01 o 
  10  -2   5      134.64      138.65      8.44 o 
 -13  -1   5       19.31       17.60      3.74 o 
 -11  -1   5       58.52       59.64      4.94 o 
  -9  -1   5      705.77      800.50     15.46 o 
  -7  -1   5      650.24      757.13     48.78 o 
  -5  -1   5       60.72       55.74      1.63 o 
  -3  -1   5      494.17      518.75     70.14 o 
  -1  -1   5     5038.07     5527.39     39.84 o 
   1  -1   5     5502.44     6027.95    164.85 o 
   3  -1   5      677.43      710.87     60.83 o 
   5  -1   5     1733.07     2071.53    160.44 o 
   7  -1   5      425.93      421.62     12.32 o 
   9  -1   5      113.52      127.87      8.34 o 
 -14   0   5       11.18       15.23      3.75 o 
 -12   0   5      229.26      255.23      9.81 o 
 -10   0   5      141.02      157.34      7.47 o 
  -8   0   5      344.92      333.39     12.67 o 
  -6   0   5      802.12     1063.87     82.71 o 
  -4   0   5      136.27      129.87      9.22 o 
  -2   0   5     3353.94     3484.06    210.82 o 
   0   0   5      353.22      330.95      2.91 o 
   2   0   5     3182.31     3404.05     77.20 o 
   4   0   5     4521.47     4780.29     62.54 o 
   6   0   5       61.23       51.77      2.72 o 
   8   0   5       62.44       53.81      3.03 o 
  10   0   5      154.64      145.95      8.76 o 
  12   0   5       57.19       54.80      6.53 o 
 -13   1   5       19.27       17.63      3.06 o 
 -11   1   5       59.70       65.56      7.44 o 
  -9   1   5      707.83      752.05      9.87 o 
  -7   1   5      666.69      702.08     30.03 o 
  -5   1   5       69.15       69.80      4.47 o 
  -3   1   5      478.60      429.33     37.94 o 
  -1   1   5     5127.64     5199.62    104.92 o 
   1   1   5     5507.57     5817.41    136.40 o 
   3   1   5      642.30      709.50     39.91 o 
   5   1   5     1779.88     2067.96    125.48 o 
   7   1   5      422.02      365.58     63.40 o 
   9   1   5      112.71       99.28      5.63 o 
  11   1   5       32.27       37.11      5.48 o 
 -12   2   5       63.92       59.32     12.24 o 
 -10   2   5       14.28       18.41      2.36 o 
  -8   2   5      335.22      383.11     34.01 o 
  -6   2   5      465.97      531.95     39.42 o 
  -4   2   5      401.93      368.21      4.25 o 
  -2   2   5      264.63      273.15      4.03 o 
   0   2   5     1355.70     1387.38     49.43 o 
   2   2   5       14.77       25.05      2.93 o 
   4   2   5      893.68      904.49     56.51 o 
   6   2   5       84.15       64.16     11.91 o 
   8   2   5      130.10      123.95      4.66 o 
  10   2   5      133.62      128.55      5.29 o 
 -13   3   5       30.47       22.17      2.97 o 
 -11   3   5        0.67        2.74      1.76 o 
  -9   3   5      312.08      312.21     12.04 o 
  -7   3   5       87.51       72.63      3.44 o 
  -5   3   5       14.43       14.30      1.80 o 
  -3   3   5      975.42      938.17     28.04 o 
  -1   3   5      540.58      627.70      7.99 o 
   1   3   5      128.89       96.79      4.79 o 
   3   3   5      214.98      171.68      9.33 o 
   5   3   5     1138.09     1280.03    107.52 o 
   7   3   5      503.07      492.70     21.25 o 
   9   3   5       34.70       31.10      2.75 o 
  11   3   5        9.59       12.08      2.62 o 
 -12   4   5      240.80      208.89     11.05 o 
 -10   4   5       85.38       83.86      5.04 o 
  -8   4   5       66.70       67.24      5.20 o 
  -6   4   5      493.82      511.93      9.63 o 
  -4   4   5      211.03      222.86     15.19 o 
  -2   4   5       57.45       53.42      3.75 o 
   0   4   5     1388.64     1326.23    106.83 o 
   2   4   5      625.42      624.16     14.87 o 
   4   4   5      200.81      195.58     25.34 o 
   6   4   5      452.27      400.64     68.85 o 
   8   4   5      249.79      249.53     10.50 o 
  10   4   5       50.90       49.40      3.90 o 
 -11   5   5       41.61       59.19     10.35 o 
  -9   5   5       56.95       47.27      3.53 o 
  -7   5   5       12.50        8.31      1.89 o 
  -5   5   5       73.63       69.03      3.90 o 
  -3   5   5      615.93      661.02     41.12 o 
  -1   5   5      806.02      885.62     46.02 o 
   1   5   5      146.22      130.47     21.39 o 
   3   5   5     1126.91     1203.83     38.38 o 
   5   5   5      115.96      126.12     14.22 o 
   7   5   5       54.74       48.29      7.87 o 
   9   5   5       42.91       50.26      4.43 o 
 -10   6   5       41.36       46.36     11.32 o 
  -8   6   5       21.68       21.22      3.03 o 
  -6   6   5       39.40       44.15      3.66 o 
  -4   6   5       18.53       19.40      4.75 o 
  -2   6   5      332.08      355.85     21.05 o 
   0   6   5      473.07      456.99     36.70 o 
   2   6   5      281.15      242.42      7.57 o 
   4   6   5      171.73      193.68     14.83 o 
   6   6   5      148.68      124.47      8.47 o 
   8   6   5        9.79        7.05      2.45 o 
  -7   7   5       17.74       16.42      3.71 o 
  -5   7   5      144.09      129.31      6.20 o 
  -3   7   5       92.16       81.12     14.32 o 
  -1   7   5      113.86      110.14     21.62 o 
   1   7   5       42.26       43.82      3.60 o 
   3   7   5      157.64      175.83      7.51 o 
   5   7   5       56.93       64.78      7.23 o 
  -4   8   5       20.72       18.90      3.41 o 
  -2   8   5       54.65       51.77      4.12 o 
   0   8   5       63.41       57.67      5.82 o 
   2   8   5       38.10       36.73      5.51 o 
   1  -5   6      404.34      373.78     10.94 o 
   3  -5   6     1236.70     1296.93     21.99 o 
 -12  -4   6       86.73       78.26      7.71 o 
 -10  -4   6      129.69      116.70      7.94 o 
  -8  -4   6       54.38       52.49      5.04 o 
  -6  -4   6      280.03      245.89      9.32 o 
  -2  -4   6      105.90       82.37      5.30 o 
   0  -4   6        4.62        9.02      2.46 o 
   2  -4   6      809.49      980.43     18.35 o 
   4  -4   6      286.64      153.68      9.06 o 
 -13  -3   6       47.26       43.64      5.83 o 
 -11  -3   6      185.01      176.99      9.37 o 
  -9  -3   6       88.69       83.63      6.01 o 
  -7  -3   6       17.01       11.78      2.39 o 
  -5  -3   6      179.48      136.09      6.08 o 
  -3  -3   6      177.51      148.55      9.87 o 
  -1  -3   6      607.03      698.88     14.11 o 
   1  -3   6      173.33      200.76      7.66 o 
   3  -3   6       29.86       35.11      3.72 o 
   5  -3   6     1257.46     1592.39     22.48 o 
   9  -3   6       92.86       84.30      7.01 o 
 -12  -2   6        3.96        4.95      2.36 o 
 -10  -2   6       75.43       66.09      5.22 o 
  -8  -2   6      149.25      171.94      7.50 o 
  -6  -2   6       18.38       17.72      2.50 o 
  -4  -2   6      716.45      670.44     31.49 o 
  -2  -2   6     2176.07     2444.48     47.10 o 
   0  -2   6       19.60       31.74      3.06 o 
   2  -2   6     5546.27     7558.41     55.72 o 
   4  -2   6      690.86      685.63     89.68 o 
   6  -2   6      578.68      442.89     37.88 o 
   8  -2   6      148.87      139.11      7.60 o 
  10  -2   6       87.54       91.57      7.15 o 
 -13  -1   6       62.80       62.23      5.64 o 
 -11  -1   6       36.90       45.99      4.92 o 
  -9  -1   6      159.60      168.54      7.30 o 
  -7  -1   6       10.82        8.80      2.05 o 
  -5  -1   6       83.75       94.52      3.26 o 
  -3  -1   6      175.42      171.42      3.57 o 
  -1  -1   6     3643.61     3217.23    532.11 o 
   1  -1   6     3162.98     3479.29     64.70 o 
   3  -1   6     1218.94     1341.49    218.34 o 
   5  -1   6      378.31      417.64     54.29 o 
   7  -1   6      407.46      406.18     11.78 o 
   9  -1   6      338.64      355.63     12.70 o 
  11  -1   6       32.39       35.33      5.82 o 
 -14   0   6       68.98       62.83      5.68 o 
 -12   0   6        1.36        5.09      2.33 o 
 -10   0   6       62.15       58.08      4.39 o 
  -8   0   6       58.23       56.31      2.25 o 
  -6   0   6      523.02      627.08     12.86 o 
  -4   0   6       42.85       34.45      4.23 o 
  -2   0   6     1962.92     1876.80    185.90 o 
   0   0   6      782.08      857.65     28.24 o 
   2   0   6      150.47      117.96      9.36 o 
   4   0   6      982.54     1009.86     10.50 o 
   6   0   6      860.24      851.37     23.62 o 
   8   0   6      155.16      190.70     12.49 o 
  10   0   6      112.95      107.15      7.19 o 
 -13   1   6       63.98       54.64      4.60 o 
 -11   1   6       37.74       39.30      4.12 o 
  -9   1   6      158.75      157.85      9.22 o 
  -7   1   6       10.98       11.13      1.73 o 
  -5   1   6       81.67      104.51      7.24 o 
  -3   1   6      182.69      178.46      4.77 o 
  -1   1   6     3600.64     3719.23    163.06 o 
   1   1   6     3157.48     3547.25    149.72 o 
   3   1   6     1242.45     1354.24     41.31 o 
   5   1   6      368.35      369.75     27.94 o 
   7   1   6      407.18      351.33     24.60 o 
   9   1   6      337.86      344.07     14.50 o 
  11   1   6       32.71       35.79      5.06 o 
 -12   2   6        4.23        3.12      2.12 o 
 -10   2   6       74.48       64.83     11.14 o 
  -8   2   6      150.35      181.30     15.04 o 
  -6   2   6       18.39       24.17      1.71 o 
  -4   2   6      720.23      627.57     18.18 o 
  -2   2   6     2157.19     2488.33     78.14 o 
   0   2   6       23.30       31.82      3.56 o 
   2   2   6     5584.61     6137.92    968.77 o 
   4   2   6      688.67      654.89     45.50 o 
   6   2   6      575.94      483.32     54.38 o 
   8   2   6      151.28      134.74      6.30 o 
  10   2   6       85.93       90.77      4.54 o 
 -13   3   6       47.21       36.39      4.89 o 
 -11   3   6      187.29      172.77     40.73 o 
  -9   3   6       88.43       95.40      4.54 o 
  -7   3   6       16.63       14.68      3.00 o 
  -5   3   6      182.47      157.81      3.04 o 
  -3   3   6      175.81      152.78      3.58 o 
  -1   3   6      618.55      696.31     11.19 o 
   1   3   6      178.57      191.56      9.05 o 
   3   3   6       34.83       31.90      1.74 o 
   5   3   6     1269.06     1158.46    231.34 o 
   7   3   6      244.44      217.57     36.31 o 
   9   3   6       92.66       86.52      5.29 o 
 -12   4   6       87.45       92.35     19.76 o 
 -10   4   6      132.03      138.57      7.64 o 
  -8   4   6       54.81       55.74      8.25 o 
  -6   4   6      279.70      286.30     24.57 o 
  -4   4   6      124.21      128.70      7.64 o 
  -2   4   6      111.71      109.57      3.71 o 
   0   4   6        3.59        3.85      1.20 o 
   2   4   6      793.04      785.92     15.52 o 
   4   4   6      294.05      302.16     43.09 o 
   6   4   6      148.84      136.97     21.57 o 
   8   4   6       61.38       65.13      8.24 o 
  10   4   6        7.57       10.99      2.71 o 
 -11   5   6        4.23        3.79      2.38 o 
  -9   5   6       23.01       22.36      2.93 o 
  -7   5   6      224.46      207.30      9.54 o 
  -5   5   6       33.89       42.38      3.43 o 
  -3   5   6       12.94       14.68      1.73 o 
  -1   5   6       24.71       22.93      2.06 o 
   1   5   6      397.96      377.37      7.80 o 
   3   5   6     1232.20     1199.43    196.63 o 
   5   5   6       67.50       85.90     20.33 o 
   7   5   6       59.46       60.98      4.17 o 
   9   5   6       39.61       38.59      3.96 o 
 -10   6   6        3.26        4.62      2.14 o 
  -8   6   6       35.16       32.00      3.48 o 
  -6   6   6       20.94       20.68      3.14 o 
  -4   6   6      192.26      189.38     15.84 o 
  -2   6   6       25.52       23.10      2.21 o 
   0   6   6     1205.70     1134.74     28.52 o 
   2   6   6        1.79        0.36      1.35 o 
   4   6   6      408.41      424.85     51.33 o 
   6   6   6      184.05      238.74     73.25 o 
  -7   7   6        7.80        5.53      2.29 o 
  -5   7   6       24.07       22.04      3.31 o 
  -3   7   6      279.19      324.74     48.82 o 
  -1   7   6      118.53      106.81      9.45 o 
   1   7   6        7.34        8.54      1.99 o 
   3   7   6      119.73      136.35     19.41 o 
   5   7   6       44.37       38.96      5.47 o 
  -4   8   6       84.08       73.67      5.48 o 
  -2   8   6       11.65       14.42      2.99 o 
   0   8   6       24.00       20.26      4.16 o 
   2   8   6       19.57       16.61      2.54 o 
 -11  -5   7       36.28       29.60      5.57 o 
  -1  -5   7      348.29      360.03     12.36 o 
   1  -5   7      774.13      707.65     15.88 o 
 -12  -4   7      112.82       96.23      8.16 o 
 -10  -4   7       45.69       46.59      5.23 o 
  -8  -4   7       24.97       22.71      3.92 o 
  -6  -4   7      301.41      308.79     11.03 o 
  -4  -4   7      635.43      605.13     15.38 o 
  -2  -4   7      155.17      124.15      6.29 o 
   0  -4   7      253.58      283.01      9.93 o 
   2  -4   7       64.71       68.27      5.62 o 
   4  -4   7      297.12      365.03     12.06 o 
 -13  -3   7       31.89       32.21      5.55 o 
 -11  -3   7       72.07       78.01      6.55 o 
  -9  -3   7      319.90      336.27     11.96 o 
  -7  -3   7       27.57       27.73      3.39 o 
  -5  -3   7      248.46      232.52      9.12 o 
  -3  -3   7      251.68      222.04      5.41 o 
  -1  -3   7     1322.23     1659.06     24.00 o 
   1  -3   7      213.71      322.98     10.10 o 
   3  -3   7      498.50      573.00     13.42 o 
   9  -3   7      130.44      127.06      8.29 o 
 -12  -2   7       46.61       48.36      5.13 o 
 -10  -2   7       12.56       13.83      3.26 o 
  -8  -2   7       78.12       90.88      5.88 o 
  -6  -2   7      470.69      445.51      8.03 o 
  -4  -2   7      974.50      971.22     15.59 o 
  -2  -2   7      182.45      205.69      7.73 o 
   0  -2   7       33.51       42.54      3.59 o 
   2  -2   7      700.65      918.99     15.62 o 
   4  -2   7       80.31       89.30     16.57 o 
   6  -2   7      385.73      355.84     60.89 o 
   8  -2   7       74.30       76.69      6.01 o 
  10  -2   7       76.91       67.34      6.69 o 
 -13  -1   7       39.04       35.49      4.95 o 
 -11  -1   7       57.22       66.84      5.87 o 
  -9  -1   7      323.35      344.94     10.59 o 
  -7  -1   7       66.33       64.69      3.98 o 
  -5  -1   7      455.50      475.16      9.28 o 
  -3  -1   7      232.02      258.42      4.78 o 
  -1  -1   7     2195.63     2668.85     76.21 o 
   1  -1   7       99.08       89.80      5.77 o 
   3  -1   7      727.48      767.43    118.07 o 
   5  -1   7      363.73      373.20     44.14 o 
   7  -1   7       50.94       57.64      3.28 o 
   9  -1   7       89.23       94.89      7.31 o 
  11  -1   7       20.78       21.34      5.34 o 
 -14   0   7        5.09        3.40      2.62 o 
 -12   0   7      307.22      316.78     11.00 o 
 -10   0   7      248.02      218.54      8.01 o 
  -8   0   7       75.19       93.93     15.52 o 
  -6   0   7      225.80      270.54      5.51 o 
  -4   0   7      105.43      138.22     24.83 o 
  -2   0   7       30.41       47.15      1.80 o 
   0   0   7      231.73      247.09     15.77 o 
   2   0   7        9.82        7.31      1.08 o 
   4   0   7       82.94       58.63      4.02 o 
   6   0   7      514.47      518.72     19.41 o 
   8   0   7       18.90       23.92      2.22 o 
  10   0   7        3.61        3.22      2.88 o 
 -13   1   7       39.24       35.30      4.09 o 
 -11   1   7       59.11       54.53      4.68 o 
  -9   1   7      323.32      371.32     53.95 o 
  -7   1   7       63.98       70.61      6.05 o 
  -5   1   7      467.85      499.84     27.85 o 
  -3   1   7      235.38      265.42     31.73 o 
  -1   1   7     2183.51     2406.28     39.12 o 
   1   1   7       97.69       86.37      1.72 o 
   3   1   7      724.09      721.23     88.27 o 
   5   1   7      369.94      337.39     25.83 o 
   7   1   7       49.41       45.97      6.72 o 
   9   1   7       88.63       80.48      5.18 o 
  11   1   7       22.15       22.27      4.87 o 
 -12   2   7       45.58       34.90      3.94 o 
 -10   2   7       14.32       15.24      3.12 o 
  -8   2   7       76.89       81.74     10.09 o 
  -6   2   7      461.88      428.91     16.84 o 
  -4   2   7      990.83      972.82     66.58 o 
  -2   2   7      185.32      219.09      6.57 o 
   0   2   7       33.69       34.24      2.69 o 
   2   2   7      705.05      725.36     40.71 o 
   4   2   7       84.08       78.09      3.08 o 
   6   2   7      380.26      315.53     51.36 o 
   8   2   7       73.21       72.76     10.16 o 
  10   2   7       79.72       73.07      4.25 o 
 -13   3   7       33.42       25.62      4.29 o 
 -11   3   7       70.50       59.12     13.80 o 
  -9   3   7      314.33      319.33     85.45 o 
  -7   3   7       28.88       34.17      3.36 o 
  -5   3   7      257.41      228.01      7.45 o 
  -3   3   7      246.98      262.22      4.95 o 
  -1   3   7     1321.21     1601.20     57.46 o 
   1   3   7      213.60      248.34     26.55 o 
   3   3   7      497.29      485.22     28.25 o 
   5   3   7       60.03       66.67      4.17 o 
   7   3   7        0.22        1.79      1.17 o 
   9   3   7      128.30      140.22      5.83 o 
 -12   4   7      111.05      111.05     30.57 o 
 -10   4   7       47.89       43.62      5.25 o 
  -8   4   7       25.04       23.87      2.63 o 
  -6   4   7      303.53      323.51     29.99 o 
  -4   4   7      625.39      678.39     20.85 o 
  -2   4   7      157.12      160.17      4.66 o 
   0   4   7      253.02      267.51     10.12 o 
   2   4   7       64.28       62.02      5.26 o 
   4   4   7      292.42      290.90     59.36 o 
   6   4   7      141.59      137.82     18.80 o 
   8   4   7        1.19        1.97      1.50 o 
 -11   5   7       35.25       30.92      5.67 o 
  -9   5   7       14.92       18.36      4.93 o 
  -7   5   7       23.40       23.55      6.23 o 
  -5   5   7       64.44       65.43      4.55 o 
  -3   5   7      270.66      308.36      5.95 o 
  -1   5   7      351.14      382.41     33.29 o 
   1   5   7      775.97      843.34     12.67 o 
   3   5   7       69.77       78.61      3.41 o 
   5   5   7      102.07      109.63     17.32 o 
   7   5   7        3.37        3.65      1.61 o 
 -10   6   7       49.12       50.82      8.34 o 
  -8   6   7       64.39       61.53      7.98 o 
  -6   6   7       10.50       21.44      3.34 o 
  -4   6   7       52.32       70.59      8.54 o 
  -2   6   7       12.55        9.83      1.65 o 
   0   6   7       12.10       16.01      2.20 o 
   2   6   7       30.37       35.40      3.34 o 
   4   6   7      166.01      199.15      7.41 o 
   6   6   7       12.39       16.03      4.60 o 
  -7   7   7       34.09       38.05      4.44 o 
  -5   7   7       43.29       48.99      4.31 o 
  -3   7   7      198.92      205.82     17.79 o 
  -1   7   7        1.79        1.59      1.77 o 
   1   7   7        2.20        2.62      1.58 o 
   3   7   7      100.42       93.80      7.61 o 
   5   7   7      116.95      154.40      7.70 o 
  -4   8   7       12.33       12.13      6.04 o 
  -2   8   7       52.11       53.57      4.72 o 
   0   8   7        1.91        4.21      2.86 o 
   0  -6   8      642.34      616.40     17.62 o 
 -11  -5   8       22.39       20.78      4.62 o 
  -3  -5   8      474.40      427.42     13.89 o 
  -1  -5   8       73.44       69.13      5.86 o 
   1  -5   8      570.23      558.74     15.67 o 
 -12  -4   8        1.75        1.23      2.56 o 
 -10  -4   8        2.72        3.16      2.08 o 
  -8  -4   8      106.69      105.54      7.14 o 
  -6  -4   8      287.01      276.68     10.52 o 
  -4  -4   8      648.80      557.64     14.65 o 
  -2  -4   8     1239.57     1195.92     21.69 o 
   0  -4   8       62.76       70.14      5.53 o 
   2  -4   8       57.75       59.94      5.14 o 
   4  -4   8      102.30      120.83      7.27 o 
 -13  -3   8       45.73       46.14      6.46 o 
 -11  -3   8       11.31       13.76      3.66 o 
  -9  -3   8      140.35      167.27      8.69 o 
  -7  -3   8      388.08      341.09     10.75 o 
  -5  -3   8      165.10      149.38     14.60 o 
  -3  -3   8      150.61      144.38      4.77 o 
  -1  -3   8       75.45      103.74      6.07 o 
   1  -3   8      289.02      351.23     10.93 o 
   3  -3   8      471.32      568.73     14.07 o 
   5  -3   8       95.33      113.78      7.08 o 
   9  -3   8       19.82       21.22      4.80 o 
 -12  -2   8      115.95      132.66      8.33 o 
 -10  -2   8       28.23       34.04      4.68 o 
  -8  -2   8      319.23      340.75     11.49 o 
  -6  -2   8      259.39      236.18      5.86 o 
  -4  -2   8     1112.09      978.59     20.04 o 
  -2  -2   8     2724.93     3128.86     82.63 o 
   0  -2   8      130.21      117.81      5.73 o 
   2  -2   8     1142.12     1526.21     21.85 o 
   4  -2   8      525.88      498.78     89.84 o 
   6  -2   8       29.71       32.94      6.54 o 
   8  -2   8       16.17       20.20      3.82 o 
  10  -2   8       19.49       16.90      4.30 o 
 -13  -1   8       11.36       17.04      3.96 o 
 -11  -1   8       17.00       23.05      4.26 o 
  -9  -1   8      214.49      223.61      8.82 o 
  -7  -1   8       16.77       22.98      2.26 o 
  -5  -1   8      868.39      903.50     10.43 o 
  -3  -1   8      436.80      480.80     29.02 o 
  -1  -1   8     2766.42     3442.66     72.73 o 
   1  -1   8     1683.42     1852.96     65.19 o 
   3  -1   8      121.80      120.76     21.57 o 
   5  -1   8      125.57      125.30      7.80 o 
   7  -1   8      326.03      343.37      7.87 o 
   9  -1   8       93.89      109.43      8.23 o 
 -14   0   8        0.03        1.26      2.47 o 
 -12   0   8      104.78      103.53      6.88 o 
 -10   0   8        6.31        6.24      2.30 o 
  -8   0   8        5.29        7.16      1.72 o 
  -6   0   8      895.24      922.17     10.60 o 
  -4   0   8       80.08       73.73      8.86 o 
  -2   0   8     2270.56     2188.04     21.17 o 
   0   0   8       14.55       13.48      1.65 o 
   2   0   8       22.15       23.55      1.93 o 
   4   0   8      298.90      255.43      5.58 o 
   6   0   8        0.33        3.71      1.20 o 
   8   0   8      105.90       98.92      4.23 o 
  10   0   8       34.55       27.13      4.96 o 
 -13   1   8       11.09       10.99      2.94 o 
 -11   1   8       16.57       18.06      3.23 o 
  -9   1   8      211.34      211.52     20.16 o 
  -7   1   8       20.55       27.28      2.32 o 
  -5   1   8      868.47      895.28     43.97 o 
  -3   1   8      456.57      479.22     16.62 o 
  -1   1   8     2730.84     3126.12     93.14 o 
   1   1   8     1673.40     1796.84     28.15 o 
   3   1   8      125.95      128.19      5.78 o 
   5   1   8      127.37      117.15      4.02 o 
   7   1   8      325.27      304.42     21.51 o 
   9   1   8       93.17       80.78      4.49 o 
 -12   2   8      114.89       88.61      5.87 o 
 -10   2   8       25.96       30.37      7.71 o 
  -8   2   8      331.55      327.95     27.30 o 
  -6   2   8      260.21      266.50      5.15 o 
  -4   2   8     1077.77      958.22      8.77 o 
  -2   2   8     2759.13     3080.09     64.81 o 
   0   2   8      141.57      124.78      4.72 o 
   2   2   8     1137.84     1228.97     75.69 o 
   4   2   8      526.58      484.25     66.89 o 
   6   2   8       30.51       29.81      2.73 o 
   8   2   8       16.38       16.97      2.48 o 
  10   2   8       19.26       17.87      2.62 o 
 -13   3   8       46.52       32.41      4.76 o 
 -11   3   8       11.51       11.31      2.33 o 
  -9   3   8      140.63      152.31     43.09 o 
  -7   3   8      394.13      329.99     17.06 o 
  -5   3   8      170.56      144.81      6.35 o 
  -3   3   8      140.35      144.43      3.82 o 
  -1   3   8       84.08      113.14      7.18 o 
   1   3   8      295.84      272.67     40.87 o 
   3   3   8      474.66      496.05     47.10 o 
   5   3   8       97.30       82.68      6.29 o 
   7   3   8       96.97       72.55      6.59 o 
   9   3   8       19.86       20.92      2.90 o 
 -12   4   8        1.50        1.70      1.81 o 
 -10   4   8        3.50        3.20      1.93 o 
  -8   4   8      109.69      109.17      8.23 o 
  -6   4   8      278.39      274.08     44.28 o 
  -4   4   8      672.36      719.55      9.70 o 
  -2   4   8     1210.23     1312.32     14.02 o 
   0   4   8       60.77       68.69      7.84 o 
   2   4   8       61.35       59.81      2.86 o 
   4   4   8       99.94       98.15      4.51 o 
   6   4   8      117.53      111.81     19.06 o 
   8   4   8        4.86        6.18      1.81 o 
 -11   5   8       22.41       24.04      3.68 o 
  -9   5   8       52.33       57.87      8.99 o 
  -7   5   8       53.80       48.78      6.80 o 
  -5   5   8       45.81       53.70      3.92 o 
  -3   5   8      470.12      517.81     20.58 o 
  -1   5   8       75.42       72.98      5.00 o 
   1   5   8      562.69      553.53     16.49 o 
   3   5   8        7.02        5.90      1.65 o 
   5   5   8       58.54       57.26      8.44 o 
   7   5   8        0.78        1.07      1.68 o 
  -8   6   8       53.44       63.94     16.92 o 
  -6   6   8      195.59      205.55     20.87 o 
  -4   6   8      114.62      114.79      5.83 o 
  -2   6   8       53.85       65.77      3.45 o 
   0   6   8      649.72      693.43     10.43 o 
   2   6   8       42.67       40.90      3.29 o 
   4   6   8      286.95      290.34     22.93 o 
   6   6   8       18.76       20.49      3.19 o 
  -7   7   8       58.58       57.35      5.68 o 
  -5   7   8       70.02       81.13      5.46 o 
  -3   7   8      147.66      163.72      7.46 o 
  -1   7   8        7.68        7.30      2.36 o 
   1   7   8       64.11       65.29      4.16 o 
   3   7   8      115.21      114.71      8.47 o 
   0  -6   9      183.46      191.34     10.47 o 
 -11  -5   9       51.17       55.01      8.13 o 
  -3  -5   9      808.19      747.94     18.89 o 
  -1  -5   9      395.14      386.14     13.49 o 
   1  -5   9     1227.41     1330.79     25.12 o 
 -12  -4   9        5.81        6.95      3.33 o 
 -10  -4   9       68.71       54.68      5.48 o 
  -8  -4   9      152.30      149.42      8.75 o 
  -6  -4   9      514.50      420.45     12.48 o 
  -4  -4   9       55.47       44.61      4.42 o 
  -2  -4   9     2412.75     2410.90     33.05 o 
   0  -4   9     1210.89     1357.99     24.55 o 
   2  -4   9      291.21      369.27     13.28 o 
   4  -4   9      117.18      149.44      8.58 o 
 -13  -3   9        8.03       11.81      4.34 o 
 -11  -3   9       35.31       35.89      5.40 o 
  -9  -3   9      104.15      105.65      7.28 o 
  -7  -3   9      122.62      123.07      6.76 o 
  -5  -3   9     1858.76     1568.99     16.00 o 
  -3  -3   9      932.90      930.26     12.50 o 
  -1  -3   9      175.39      163.21      7.83 o 
   1  -3   9      732.12      775.92     18.37 o 
   3  -3   9      370.51      412.11     12.45 o 
   5  -3   9      156.68      225.61      9.89 o 
 -12  -2   9        9.13       13.23      3.69 o 
 -10  -2   9      113.04      137.08      8.43 o 
  -8  -2   9      154.96      169.53      8.46 o 
  -6  -2   9      585.83      582.55      9.48 o 
  -4  -2   9       58.61       66.19     15.38 o 
  -2  -2   9      462.98      472.67     19.79 o 
   0  -2   9     1446.83     1863.45     25.18 o 
   2  -2   9      505.26      688.61     15.28 o 
   4  -2   9      896.31      853.51    143.52 o 
   6  -2   9      149.74      131.11     27.11 o 
   8  -2   9       55.51       50.70      5.57 o 
 -13  -1   9       10.18       16.24      4.08 o 
 -11  -1   9       41.58       47.06      5.23 o 
  -9  -1   9       82.08       86.23      5.75 o 
  -7  -1   9      487.56      503.10      8.76 o 
  -5  -1   9     1239.67     1287.79     23.72 o 
  -3  -1   9      310.79      285.46     24.52 o 
  -1  -1   9     3269.75     4137.30    101.10 o 
   1  -1   9     2024.24     1933.75     45.44 o 
   3  -1   9      464.13      452.00     67.56 o 
   5  -1   9      259.36      269.43     38.20 o 
   7  -1   9      494.74      464.90     45.29 o 
   9  -1   9       92.88       80.49      6.91 o 
 -14   0   9        1.21        1.48      2.76 o 
 -12   0   9        2.42        4.50      2.58 o 
 -10   0   9        0.23        0.01      1.74 o 
  -8   0   9      296.43      321.45     15.43 o 
  -6   0   9       35.83       37.56      2.57 o 
  -4   0   9    10040.08    11038.01    167.52 o 
  -2   0   9     3127.61     3387.57     26.35 o 
   0   0   9       65.71       77.79      6.58 o 
   2   0   9     1497.73     1466.11     71.37 o 
   4   0   9     1914.01     1912.18     31.30 o 
   6   0   9       94.52       75.04      3.48 o 
   8   0   9       86.05       82.94      4.01 o 
  10   0   9       86.06      101.02      8.77 o 
 -13   1   9        9.68        8.51      2.81 o 
 -11   1   9       43.88       36.89      4.20 o 
  -9   1   9       79.45       85.38     11.49 o 
  -7   1   9      484.90      528.54     26.73 o 
  -5   1   9     1259.05     1206.72     60.43 o 
  -3   1   9      305.05      306.37     13.71 o 
  -1   1   9     3309.25     3844.63    121.44 o 
   1   1   9     2043.34     1912.36     48.28 o 
   3   1   9      465.48      424.83      9.91 o 
   5   1   9      249.48      215.98      5.52 o 
   7   1   9      499.76      456.73     31.12 o 
   9   1   9       95.05       82.28      9.42 o 
 -12   2   9        9.09        9.03      2.72 o 
 -10   2   9      116.68      121.14     39.75 o 
  -8   2   9      148.94      145.57     19.77 o 
  -6   2   9      579.57      583.21      7.79 o 
  -4   2   9       60.09       52.86      2.23 o 
  -2   2   9      450.06      378.15     24.60 o 
   0   2   9     1465.21     1659.01     68.11 o 
   2   2   9      527.68      552.37     82.87 o 
   4   2   9      885.07      855.05    127.48 o 
   6   2   9      154.55      114.22     14.18 o 
   8   2   9       53.10       46.95      6.16 o 
 -13   3   9        7.58        8.25      3.28 o 
 -11   3   9       36.42       39.67     22.59 o 
  -9   3   9      103.87       98.26     13.18 o 
  -7   3   9      128.08      141.67     27.22 o 
  -5   3   9     1829.68     1844.64     62.79 o 
  -3   3   9      934.76      871.16      9.45 o 
  -1   3   9      172.35      187.78     12.85 o 
   1   3   9      717.61      694.67     50.76 o 
   3   3   9      373.50      353.55     40.27 o 
   5   3   9      155.96      149.79     15.56 o 
   7   3   9       10.10        9.65      1.93 o 
   9   3   9       31.10       27.72      3.22 o 
 -12   4   9        5.37        3.33      2.24 o 
 -10   4   9       67.74       63.95     23.32 o 
  -8   4   9      151.91      132.47     24.23 o 
  -6   4   9      522.02      503.44     39.17 o 
  -4   4   9       60.13       59.10      2.82 o 
  -2   4   9     2402.15     2681.61     28.10 o 
   0   4   9     1206.81     1396.17     82.82 o 
   2   4   9      289.46      344.44     30.73 o 
   4   4   9      113.66      117.29     12.29 o 
   6   4   9      141.80      139.85      5.55 o 
   8   4   9       64.82       68.84      4.43 o 
 -11   5   9       51.14       56.33      5.87 o 
  -9   5   9       44.19       47.91      4.51 o 
  -7   5   9      124.34      127.29      5.78 o 
  -5   5   9      166.79      145.59      5.85 o 
  -3   5   9      828.99      838.00     11.77 o 
  -1   5   9      391.03      432.96      9.15 o 
   1   5   9     1222.70     1417.14     39.45 o 
   3   5   9      353.66      396.51     35.09 o 
   5   5   9       74.06       88.42     11.93 o 
   7   5   9       20.18       18.43      3.23 o 
  -8   6   9       52.61       55.73      7.51 o 
  -6   6   9       13.19       12.73      3.01 o 
  -4   6   9      144.16      163.02      6.88 o 
  -2   6   9      203.07      232.61      7.26 o 
   0   6   9      192.77      195.60      6.60 o 
   2   6   9      303.20      334.26     13.42 o 
   4   6   9       66.44       75.61      8.88 o 
  -7   7   9       62.82       82.22     10.32 o 
  -5   7   9       81.79      100.01     13.92 o 
  -3   7   9      154.50      184.68     15.88 o 
  -1   7   9       48.24       59.02      4.73 o 
   1   7   9       13.85       18.48      3.02 o 
   3   7   9       13.83       17.58      4.60 o 
  -2  -6  10       65.67       57.15      5.32 o 
   0  -6  10       86.92       73.27      5.83 o 
 -11  -5  10       17.53       24.95      6.50 o 
  -9  -5  10       32.57       35.15      5.44 o 
  -3  -5  10       28.59       26.00      4.33 o 
  -1  -5  10      595.69      633.17     18.10 o 
   1  -5  10      110.22      121.70      8.00 o 
 -12  -4  10       15.89       14.30      4.30 o 
 -10  -4  10        8.58        7.68      3.09 o 
  -8  -4  10       61.83       65.84      6.15 o 
  -6  -4  10      419.70      356.28      8.31 o 
  -4  -4  10      540.42      432.47     12.81 o 
  -2  -4  10      789.64      760.81     18.51 o 
   0  -4  10      377.21      562.38     18.62 o 
   2  -4  10      212.86      270.43     11.62 o 
   4  -4  10       22.16       37.77      4.95 o 
 -13  -3  10       12.83       13.06      4.74 o 
 -11  -3  10       26.33       24.38      4.77 o 
  -9  -3  10      159.57      165.48      8.96 o 
  -7  -3  10       48.95       43.25      3.32 o 
  -5  -3  10     1723.38     1418.52     38.86 o 
  -3  -3  10     1096.08     1164.58     17.99 o 
  -1  -3  10      392.71      425.57     12.91 o 
   1  -3  10      441.08      521.96     14.67 o 
   3  -3  10      755.85      859.44     18.85 o 
   5  -3  10       50.15       60.71      5.86 o 
 -12  -2  10        5.30        9.90      3.41 o 
 -10  -2  10       20.84       21.84      4.44 o 
  -8  -2  10      654.77      753.12     37.17 o 
  -6  -2  10      331.55      330.64      7.21 o 
  -4  -2  10      448.52      464.73     60.02 o 
  -2  -2  10      575.74      491.48     12.29 o 
   0  -2  10      527.41      492.58     13.00 o 
   2  -2  10      522.79      641.18     15.35 o 
   4  -2  10      255.62      225.78     50.81 o 
   6  -2  10      856.21      857.24    139.12 o 
   8  -2  10      113.99      108.72      7.82 o 
 -13  -1  10       44.14       52.91      6.14 o 
 -11  -1  10       64.78       85.18      6.95 o 
  -9  -1  10       22.65       22.82      2.47 o 
  -7  -1  10      913.47      958.20     26.43 o 
  -5  -1  10      481.94      512.61     17.12 o 
  -3  -1  10      944.05      993.52     46.48 o 
  -1  -1  10       66.43       58.88      2.60 o 
   1  -1  10     1414.69     1278.15    169.97 o 
   3  -1  10      193.26      183.73     46.90 o 
   5  -1  10      439.90      461.82     66.14 o 
   7  -1  10        8.50       12.12      2.57 o 
   9  -1  10       31.94       29.78      5.06 o 
 -12   0  10        1.30        2.42      2.30 o 
 -10   0  10      106.36      120.70      7.17 o 
  -8   0  10       27.07       29.01      2.50 o 
  -6   0  10      219.48      222.52      9.63 o 
  -4   0  10       50.40       52.20      7.73 o 
  -2   0  10      747.09      644.75     15.67 o 
   0   0  10     1094.94     1154.76     11.59 o 
   2   0  10       42.86       35.30      2.42 o 
   4   0  10      320.69      284.69      6.43 o 
   6   0  10       21.03       19.61      2.40 o 
   8   0  10        3.05        3.43      2.52 o 
 -13   1  10       43.94       43.17      4.81 o 
 -11   1  10       64.47       66.56      5.22 o 
  -9   1  10       23.17       22.59      3.67 o 
  -7   1  10      906.71     1024.57     12.21 o 
  -5   1  10      466.94      465.03     14.14 o 
  -3   1  10      962.46     1046.36     60.29 o 
  -1   1  10       69.55       59.50      3.07 o 
   1   1  10     1400.59     1245.88    130.65 o 
   3   1  10      188.33      169.39     19.56 o 
   5   1  10      429.68      427.68     53.22 o 
   7   1  10        6.56        8.00      2.43 o 
   9   1  10       29.77       26.50      2.91 o 
 -12   2  10        5.30        9.28      3.13 o 
 -10   2  10       20.99       23.18      7.76 o 
  -8   2  10      649.46      610.34     13.76 o 
  -6   2  10      332.86      318.14      5.82 o 
  -4   2  10      439.74      421.35     28.34 o 
  -2   2  10      570.75      489.07     17.51 o 
   0   2  10      528.08      478.09     30.65 o 
   2   2  10      510.17      481.60     66.95 o 
   4   2  10      257.60      241.60     16.71 o 
   6   2  10      845.31      783.81     79.30 o 
   8   2  10      118.70      115.24     15.34 o 
 -13   3  10       12.55        6.27      3.13 o 
 -11   3  10       25.74       21.08      4.83 o 
  -9   3  10      160.52      170.00     43.35 o 
  -7   3  10       48.86       50.68      5.24 o 
  -5   3  10     1723.91     1614.01     46.85 o 
  -3   3  10     1098.08     1156.19     29.32 o 
  -1   3  10      392.76      434.00     30.25 o 
   1   3  10      432.25      421.86     60.38 o 
   3   3  10      755.63      719.79    115.65 o 
   5   3  10       55.85       50.05      5.32 o 
   7   3  10      119.34      121.38      9.53 o 
 -12   4  10       15.45       17.37      5.30 o 
 -10   4  10        8.30       10.28      2.50 o 
  -8   4  10       59.89       67.09      6.49 o 
  -6   4  10      428.17      469.31     12.52 o 
  -4   4  10      539.65      562.38      8.39 o 
  -2   4  10      797.38      872.08     17.48 o 
   0   4  10      376.65      406.89      9.32 o 
   2   4  10      219.06      238.92     31.48 o 
   4   4  10       22.65       27.24      4.37 o 
   6   4  10       87.14       83.07      6.20 o 
 -11   5  10       17.30       21.68      5.97 o 
  -9   5  10       33.05       32.80     10.13 o 
  -7   5  10      115.13      123.95     26.81 o 
  -5   5  10       47.82       55.17      8.80 o 
  -3   5  10       27.08       32.46      2.81 o 
  -1   5  10      600.97      681.51     28.29 o 
   1   5  10      117.80      118.98      7.19 o 
   3   5  10      133.24      162.80     10.82 o 
   5   5  10       41.80       48.33      4.43 o 
  -8   6  10       22.39       28.02      4.76 o 
  -6   6  10       53.42       57.50      4.59 o 
  -4   6  10       38.16       47.53      4.20 o 
  -2   6  10       62.71       85.57      4.72 o 
   0   6  10       83.21       95.17      7.71 o 
   2   6  10       90.53      100.89      7.16 o 
   4   6  10       38.99       44.87     10.79 o 
  -5   7  10       40.53       48.16     10.02 o 
  -3   7  10      133.31      173.76      8.16 o 
  -1   7  10       52.02       66.66      5.00 o 
   1   7  10       21.07       27.02      4.74 o 
  -2  -6  11        5.43        6.26      3.03 o 
   0  -6  11       46.93       48.85      5.70 o 
  -9  -5  11       16.33       17.00      4.30 o 
  -5  -5  11       26.40       19.50      3.72 o 
  -3  -5  11      141.70      120.85      7.74 o 
  -1  -5  11       63.84       57.45      5.76 o 
   1  -5  11       46.27       48.72      5.79 o 
 -10  -4  11        5.22        2.74      2.41 o 
  -8  -4  11       43.37       45.87      5.37 o 
  -6  -4  11      314.81      248.35     11.47 o 
  -4  -4  11      205.00      184.89      9.27 o 
  -2  -4  11      314.78      346.66     13.11 o 
   0  -4  11      202.25      209.53     10.41 o 
   2  -4  11       56.92       70.62      6.53 o 
 -11  -3  11       22.08       24.07      5.26 o 
  -9  -3  11      311.77      330.88     12.80 o 
  -7  -3  11      122.42      115.48     12.29 o 
  -5  -3  11      715.19      661.14     10.98 o 
  -3  -3  11       73.97       78.42      4.03 o 
  -1  -3  11        5.11        5.27      2.29 o 
   1  -3  11        6.68       10.08      2.93 o 
   3  -3  11      420.01      449.06     14.14 o 
   5  -3  11      196.48      235.17     11.08 o 
 -12  -2  11      135.77      133.86      8.78 o 
 -10  -2  11      266.79      316.30     13.08 o 
  -8  -2  11      270.47      281.52      7.81 o 
  -6  -2  11      250.69      228.52      6.15 o 
  -4  -2  11        8.50       11.47      1.78 o 
  -2  -2  11      219.09      242.13      6.15 o 
   0  -2  11      159.25      155.17      7.30 o 
   2  -2  11       89.92       95.37      6.33 o 
   4  -2  11      135.24      144.41      7.28 o 
   6  -2  11      444.70      422.06     71.65 o 
   8  -2  11       53.32       49.38      5.99 o 
 -13  -1  11       13.63       17.60      4.40 o 
 -11  -1  11       58.92       87.66      7.29 o 
  -9  -1  11       94.99       90.44      6.63 o 
  -7  -1  11      509.26      544.43      9.40 o 
  -5  -1  11       16.73       22.77      3.46 o 
  -3  -1  11       55.84       52.83      4.56 o 
  -1  -1  11       15.74       14.57      2.50 o 
   1  -1  11       87.57       89.83      5.59 o 
   3  -1  11      314.86      310.16     58.92 o 
   5  -1  11       78.15       67.99      6.59 o 
   7  -1  11      289.18      260.44     30.85 o 
   9  -1  11       56.16       50.23      5.91 o 
 -12   0  11        5.07        4.91      2.62 o 
 -10   0  11       18.01       22.98      4.12 o 
  -8   0  11       77.15       72.90     11.32 o 
  -6   0  11       34.91       33.33      2.36 o 
  -4   0  11      662.01      693.13     43.73 o 
  -2   0  11       31.02       37.75      5.44 o 
   0   0  11       34.95       31.20      2.14 o 
   2   0  11     1769.05     1623.89     36.66 o 
   4   0  11      958.23      918.91     12.31 o 
   6   0  11       48.92       53.98      6.07 o 
   8   0  11        2.44        4.40      1.63 o 
 -13   1  11       14.16       13.06      3.25 o 
 -11   1  11       57.28       56.57      4.87 o 
  -9   1  11       92.29       90.75      6.03 o 
  -7   1  11      514.05      490.66      7.99 o 
  -5   1  11       16.85       21.22      4.37 o 
  -3   1  11       54.95       47.44      2.47 o 
  -1   1  11       16.62       14.51      1.50 o 
   1   1  11       83.12       83.74      5.72 o 
   3   1  11      312.67      296.25      9.33 o 
   5   1  11       83.82       69.47      4.02 o 
   7   1  11      280.06      240.35     28.19 o 
   9   1  11       55.07       54.76      3.93 o 
 -12   2  11      133.94      111.62      7.03 o 
 -10   2  11      271.38      290.69     46.09 o 
  -8   2  11      266.57      243.57      8.77 o 
  -6   2  11      248.27      232.33      5.31 o 
  -4   2  11        8.40        9.88      1.47 o 
  -2   2  11      214.85      211.92      6.77 o 
   0   2  11      159.11      143.47     14.98 o 
   2   2  11       93.05       78.96     13.13 o 
   4   2  11      130.74      119.96     10.42 o 
   6   2  11      445.14      400.46     35.56 o 
   8   2  11       55.50       46.17      6.04 o 
 -11   3  11       22.87       24.12     11.44 o 
  -9   3  11      313.04      305.02     51.84 o 
  -7   3  11      120.21      138.07      7.16 o 
  -5   3  11      714.90      708.19     11.46 o 
  -3   3  11       73.32       70.11      2.91 o 
  -1   3  11        5.92        1.88      2.06 o 
   1   3  11        6.59        9.33      1.74 o 
   3   3  11      414.78      396.84     73.23 o 
   5   3  11      204.25      175.87     26.54 o 
   7   3  11       18.61       18.34      2.60 o 
 -10   4  11        5.23        4.58      2.23 o 
  -8   4  11       43.50       47.52      3.79 o 
  -6   4  11      318.25      302.59      9.92 o 
  -4   4  11      205.08      201.38      5.24 o 
  -2   4  11      317.73      351.57     21.02 o 
   0   4  11      198.25      166.26      7.50 o 
   2   4  11       57.62       57.55      6.87 o 
   4   4  11      142.62      139.19     16.65 o 
   6   4  11       50.38       56.26      4.19 o 
  -9   5  11       15.49       19.76      3.55 o 
  -7   5  11        5.27       10.19      2.51 o 
  -5   5  11       26.87       28.68      3.93 o 
  -3   5  11      140.75      160.08      5.45 o 
  -1   5  11       65.03       75.29      4.09 o 
   1   5  11       48.70       46.94      4.95 o 
   3   5  11       36.63       44.00      4.58 o 
   5   5  11       72.59       88.82      6.41 o 
  -8   6  11        3.93        4.88      2.62 o 
  -6   6  11       26.58       41.94      4.32 o 
  -4   6  11       54.35       58.16      4.63 o 
  -2   6  11        5.82        8.37      2.13 o 
   0   6  11       45.40       58.42      5.79 o 
   2   6  11       48.85       59.06      6.04 o 
   4   6  11        8.16        6.57      3.40 o 
  -5   7  11        4.92        6.61      2.90 o 
  -3   7  11       10.78       18.88      3.63 o 
  -1   7  11       47.09       58.64      6.66 o 
   1   7  11       26.88       42.27      6.06 o 
  -4  -6  12       64.94       55.66      5.71 o 
  -2  -6  12       74.79       58.61      5.77 o 
   0  -6  12       33.16       36.66      5.77 o 
  -9  -5  12       24.58       23.02      4.87 o 
  -5  -5  12      111.98       91.56      7.07 o 
  -3  -5  12       81.44       71.34      6.36 o 
  -1  -5  12       34.03       37.03      5.69 o 
   1  -5  12       22.54       27.79      5.02 o 
 -10  -4  12       13.00       14.63      3.86 o 
  -8  -4  12       70.89       68.97      6.48 o 
  -6  -4  12      114.11      108.74      5.43 o 
  -4  -4  12      450.65      418.86     14.36 o 
  -2  -4  12      276.18      288.42     12.06 o 
   0  -4  12      305.96      352.82     14.50 o 
   2  -4  12      245.72      292.94     13.41 o 
 -11  -3  12       84.25       96.84      8.31 o 
  -9  -3  12      227.40      243.91     11.24 o 
  -7  -3  12      592.40      518.54     37.53 o 
  -5  -3  12      833.43      808.49     12.64 o 
  -3  -3  12      162.72      182.35      8.97 o 
  -1  -3  12      487.09      492.09     14.41 o 
   1  -3  12       47.23       49.08      5.08 o 
   3  -3  12      193.96      218.06     10.47 o 
 -12  -2  12      108.81      115.75      8.61 o 
 -10  -2  12      144.31      178.21     10.03 o 
  -8  -2  12     1266.90     1332.89     52.43 o 
  -6  -2  12      129.61      124.48     11.25 o 
  -4  -2  12      176.66      167.60      7.05 o 
  -2  -2  12     1191.30     1205.03     21.11 o 
   0  -2  12      170.54      164.27      7.74 o 
   2  -2  12      159.46      182.94      8.95 o 
   4  -2  12      293.05      321.82     11.50 o 
   6  -2  12       99.18       90.64      8.19 o 
   8  -2  12       61.36       51.48      6.28 o 
 -13  -1  12       27.81       30.93      5.35 o 
 -11  -1  12      315.48      332.02     12.60 o 
  -9  -1  12      212.27      236.55      7.69 o 
  -7  -1  12      378.90      393.81      8.08 o 
  -5  -1  12      478.44      443.66     28.69 o 
  -3  -1  12       95.06       76.44      5.01 o 
  -1  -1  12       75.21       88.52      5.61 o 
   1  -1  12      977.98     1028.66     18.75 o 
   3  -1  12     1183.67     1138.81    150.44 o 
   5  -1  12       17.39       17.42      3.33 o 
   7  -1  12       85.61       92.35      7.34 o 
 -12   0  12       79.34       90.05      6.83 o 
 -10   0  12        8.22       10.96      3.05 o 
  -8   0  12        0.03        0.56      1.14 o 
  -6   0  12      292.94      289.60      6.37 o 
  -4   0  12      143.23      118.46      3.91 o 
  -2   0  12      291.60      249.75     27.63 o 
   0   0  12      706.16      744.47     47.59 o 
   2   0  12      250.84      214.57     27.15 o 
   4   0  12      638.44      594.31     25.53 o 
   6   0  12      185.27      205.97      9.43 o 
   8   0  12       11.94       14.01      2.63 o 
 -13   1  12       29.37       25.34      3.87 o 
 -11   1  12      309.34      280.07     10.08 o 
  -9   1  12      210.41      204.86      8.16 o 
  -7   1  12      368.50      377.78     17.84 o 
  -5   1  12      480.45      445.65     41.21 o 
  -3   1  12       89.29       61.66      3.94 o 
  -1   1  12       79.05       84.31      3.59 o 
   1   1  12      973.51      930.68     32.21 o 
   3   1  12     1183.32     1107.39     70.29 o 
   5   1  12       17.48       15.34      2.12 o 
   7   1  12       84.75       79.85      6.10 o 
 -12   2  12      111.10       99.21      6.62 o 
 -10   2  12      142.61      132.37     28.66 o 
  -8   2  12     1259.54     1170.80     19.45 o 
  -6   2  12      130.19      133.73      4.32 o 
  -4   2  12      173.98      159.22      4.41 o 
  -2   2  12     1191.10     1233.99    110.44 o 
   0   2  12      166.49      162.72     12.13 o 
   2   2  12      159.05      149.57     26.01 o 
   4   2  12      292.12      264.27     22.58 o 
   6   2  12      100.92       91.77     11.47 o 
   8   2  12       60.65       55.32      5.17 o 
 -11   3  12       83.62       92.21     31.03 o 
  -9   3  12      234.75      252.21     22.38 o 
  -7   3  12      587.42      520.21     12.39 o 
  -5   3  12      838.77      818.19     47.15 o 
  -3   3  12      164.14      143.58      4.12 o 
  -1   3  12      489.74      471.69     11.62 o 
   1   3  12       47.24       45.35      4.83 o 
   3   3  12      193.73      172.43     27.87 o 
   5   3  12       81.65       78.50     10.47 o 
   7   3  12        1.21        0.38      1.44 o 
 -10   4  12       12.84       15.82      3.56 o 
  -8   4  12       73.06      102.52      6.14 o 
  -6   4  12      120.02      131.57      6.95 o 
  -4   4  12      452.96      429.58      7.84 o 
  -2   4  12      276.94      287.35      6.49 o 
   0   4  12      310.10      303.41     10.80 o 
   2   4  12      246.33      214.19      9.23 o 
   4   4  12        1.94        1.73      1.29 o 
   6   4  12       85.01       82.63     14.85 o 
  -9   5  12       24.26       27.63      6.66 o 
  -7   5  12        1.84        3.40      1.92 o 
  -5   5  12      110.33      111.17      6.66 o 
  -3   5  12       85.01       97.17      4.35 o 
  -1   5  12       33.16       34.52      4.63 o 
   1   5  12       21.86       20.64      3.88 o 
   3   5  12      100.40       99.55      7.08 o 
   5   5  12       51.45       58.45      4.45 o 
  -8   6  12       30.75       34.78      6.32 o 
  -6   6  12      104.30      135.45     19.71 o 
  -4   6  12       63.45       91.06      5.71 o 
  -2   6  12       72.30       88.86      6.90 o 
   0   6  12       33.69       40.67      4.95 o 
   2   6  12       10.85       12.72      3.74 o 
  -3   7  12       77.39       98.98      9.34 o 
  -4  -6  13       82.49       84.37      8.28 o 
  -2  -6  13       69.81       82.25      8.08 o 
   0  -6  13       30.59       36.76      6.09 o 
  -9  -5  13      164.39      180.48     11.30 o 
  -5  -5  13      121.20      102.77      7.84 o 
  -3  -5  13      276.06      276.54     13.07 o 
  -1  -5  13        3.40        8.68      3.20 o 
   1  -5  13       23.20       31.44      5.76 o 
 -10  -4  13       22.90       30.45      5.24 o 
  -8  -4  13      117.00      103.24     11.28 o 
  -6  -4  13       58.04       58.54      5.90 o 
  -4  -4  13      139.39      121.77      8.15 o 
  -2  -4  13      294.35      379.86     15.78 o 
   0  -4  13       74.75       91.90      8.30 o 
   2  -4  13        5.21        5.46      3.09 o 
 -11  -3  13       21.55       27.75      5.50 o 
  -9  -3  13        7.71        5.97      1.81 o 
  -7  -3  13      237.06      217.49      7.50 o 
  -5  -3  13      979.99      925.35     56.14 o 
  -3  -3  13        1.99        0.65      1.80 o 
  -1  -3  13       48.31       48.18      5.27 o 
   1  -3  13      804.31      827.78     19.90 o 
   3  -3  13       42.13       39.96      5.47 o 
 -12  -2  13       48.73       54.11      6.23 o 
 -10  -2  13      268.77      269.86     36.92 o 
  -8  -2  13      514.52      510.21     16.64 o 
  -6  -2  13      177.60      162.65      5.45 o 
  -4  -2  13      663.04      687.11     17.13 o 
  -2  -2  13      626.20      548.44     14.14 o 
   0  -2  13       31.86       30.31      4.01 o 
   2  -2  13       39.72       52.06      5.28 o 
   4  -2  13      120.49      134.45      8.08 o 
   6  -2  13       43.14       34.19      5.02 o 
 -13  -1  13        9.81       12.31      4.14 o 
 -11  -1  13      320.29      353.65     12.98 o 
  -9  -1  13      160.32      180.66      8.73 o 
  -7  -1  13      262.99      318.74     20.59 o 
  -5  -1  13      331.11      324.27     22.63 o 
  -3  -1  13      269.88      248.30      5.72 o 
  -1  -1  13     1248.32     1343.08     22.79 o 
   1  -1  13       46.63       44.21      4.39 o 
   3  -1  13      309.71      272.73     35.09 o 
   5  -1  13       11.62       10.05      2.07 o 
   7  -1  13        6.73        5.88      2.87 o 
 -12   0  13      123.02      134.80      8.26 o 
 -10   0  13       65.23       74.75      6.30 o 
  -8   0  13      281.88      364.45     36.92 o 
  -6   0  13       84.48       85.62     13.58 o 
  -4   0  13      450.89      452.22     29.24 o 
  -2   0  13     1017.99      859.98     15.39 o 
   0   0  13      548.91      543.40     19.03 o 
   2   0  13      206.00      198.88      8.10 o 
   4   0  13      186.80      183.70      9.30 o 
   6   0  13        0.02        0.76      1.20 o 
 -13   1  13        9.35       12.17      3.57 o 
 -11   1  13      321.67      346.25     11.94 o 
  -9   1  13      159.70      156.92      7.61 o 
  -7   1  13      263.28      258.56      6.39 o 
  -5   1  13      327.97      280.76      9.10 o 
  -3   1  13      278.69      201.45     13.06 o 
  -1   1  13     1263.70     1309.72     63.40 o 
   1   1  13       42.73       42.21      3.09 o 
   3   1  13      307.44      271.40      6.69 o 
   5   1  13       11.34       11.59      2.18 o 
   7   1  13        6.32        8.26      2.18 o 
 -12   2  13       50.84       47.11      5.26 o 
 -10   2  13      264.46      265.50     67.69 o 
  -8   2  13      521.27      502.73     13.23 o 
  -6   2  13      177.15      151.07      4.54 o 
  -4   2  13      684.85      661.44      9.25 o 
  -2   2  13      604.86      493.41     11.28 o 
   0   2  13       35.68       28.66      3.32 o 
   2   2  13       40.98       37.44      3.33 o 
   4   2  13      121.67      105.85      9.35 o 
   6   2  13       43.31       38.48      3.03 o 
 -11   3  13       21.14       22.85      5.76 o 
  -9   3  13        9.09        6.98      2.93 o 
  -7   3  13      244.75      231.86      8.87 o 
  -5   3  13      976.64     1132.66     91.98 o 
  -3   3  13        1.37       -0.09      0.99 o 
  -1   3  13       43.50       35.30      3.61 o 
   1   3  13      800.08      727.73     15.84 o 
   3   3  13       44.46       37.64      6.64 o 
   5   3  13       48.99       47.21      9.24 o 
 -10   4  13       21.71       34.00     14.43 o 
  -8   4  13      114.96      128.05      7.94 o 
  -6   4  13       57.43       63.75      5.26 o 
  -4   4  13      137.98      135.17      4.55 o 
  -2   4  13      291.51      289.98      9.86 o 
   0   4  13       74.40       82.00      5.97 o 
   2   4  13        6.42        6.57      2.21 o 
   4   4  13       23.78       24.21      3.15 o 
  -9   5  13      164.09      238.49     10.27 o 
  -7   5  13      175.07      241.87     25.04 o 
  -5   5  13      118.09      111.20      6.48 o 
  -3   5  13      278.78      299.75     11.43 o 
   1   5  13       23.18       26.22      4.41 o 
   3   5  13       43.41       34.85      4.77 o 
  -6   6  13      143.31      172.83     18.73 o 
  -4   6  13       80.29       92.00      7.20 o 
   0   6  13       31.62       34.44      5.13 o 
  -4  -6  14       65.48       72.49      7.93 o 
  -2  -6  14       47.97       53.54      7.43 o 
   0  -6  14       77.66       95.39      9.22 o 
  -7  -5  14       50.99       41.10      5.48 o 
  -5  -5  14      107.81      101.08      7.94 o 
  -3  -5  14       75.31       65.80      6.69 o 
  -1  -5  14      231.08      290.92     14.84 o 
   1  -5  14      135.56      191.35     12.42 o 
 -10  -4  14       36.93       46.62      6.21 o 
  -8  -4  14      122.61      120.32      6.10 o 
  -6  -4  14        0.22        1.08      1.19 o 
  -4  -4  14       40.16       35.02      5.29 o 
  -2  -4  14      273.72      423.11     20.06 o 
   0  -4  14      174.61      212.51     11.97 o 
   2  -4  14      290.12      394.23     16.64 o 
 -11  -3  14        7.26        8.08      3.83 o 
  -9  -3  14        4.05        5.37      1.90 o 
  -7  -3  14      142.57      127.63     17.57 o 
  -5  -3  14       63.11       65.63     10.89 o 
  -3  -3  14       10.67       12.24      3.49 o 
  -1  -3  14      230.10      280.46     13.09 o 
   1  -3  14       59.69       68.75      6.22 o 
   3  -3  14      126.04      143.68      9.14 o 
 -12  -2  14       30.14       32.64      5.54 o 
 -10  -2  14       79.73       89.80      5.14 o 
  -8  -2  14       43.00       39.53      6.12 o 
  -6  -2  14      106.54      122.31      9.65 o 
  -4  -2  14      281.97      227.38      9.34 o 
  -2  -2  14      155.29      137.50      7.41 o 
   0  -2  14       20.65       25.45      4.29 o 
   2  -2  14       11.78       17.71      3.88 o 
   4  -2  14      105.20      130.66      8.36 o 
 -11  -1  14      123.83      137.72      8.55 o 
  -9  -1  14       32.70       37.66      3.01 o 
  -7  -1  14        4.43        6.69      2.20 o 
  -5  -1  14      300.93      298.22     15.84 o 
  -3  -1  14     1010.62     1020.67     19.80 o 
  -1  -1  14       52.80       62.64      5.50 o 
   1  -1  14      982.00     1008.17     19.67 o 
   3  -1  14      369.65      339.41     45.69 o 
   5  -1  14      111.23      107.38     10.47 o 
 -12   0  14       14.91       18.10      4.24 o 
 -10   0  14       76.75      112.30      7.50 o 
  -8   0  14        4.05        5.60      1.64 o 
  -6   0  14      562.61      563.88     55.20 o 
  -4   0  14       28.39       28.89      2.25 o 
  -2   0  14      259.38      247.90      8.66 o 
   0   0  14     3772.82     3836.83     40.16 o 
   2   0  14        6.76        7.12      1.74 o 
   4   0  14      144.54      130.06     17.49 o 
   6   0  14      177.89      160.43      6.09 o 
 -11   1  14      125.98      124.89      6.90 o 
  -9   1  14       33.46       35.88      4.19 o 
  -7   1  14        5.80        9.20      1.62 o 
  -5   1  14      299.01      268.10      8.69 o 
  -3   1  14     1025.29      889.65     15.79 o 
  -1   1  14       47.37       48.95      4.08 o 
   1   1  14     1011.70      909.49     74.19 o 
   3   1  14      376.22      357.68     24.70 o 
   5   1  14      109.79      113.71      8.65 o 
 -12   2  14       29.88       21.11      4.14 o 
 -10   2  14       82.00       73.86      5.83 o 
  -8   2  14       43.96       55.57      5.49 o 
  -6   2  14      112.78      112.69      4.13 o 
  -4   2  14      271.76      230.92      5.36 o 
  -2   2  14      167.80      143.04      6.44 o 
   0   2  14       25.34       30.29      3.52 o 
   2   2  14       14.17       16.54      2.21 o 
   4   2  14      106.66      108.18     13.59 o 
   6   2  14       37.67       31.31      3.28 o 
 -11   3  14        6.75       11.31      3.09 o 
  -9   3  14        3.66        6.37      2.93 o 
  -7   3  14      145.39      134.80      6.96 o 
  -5   3  14       58.92       56.26      3.17 o 
  -3   3  14        9.36       11.39      2.67 o 
  -1   3  14      220.23      192.16      8.00 o 
   1   3  14       56.21       50.16      4.37 o 
   3   3  14      122.76      136.08     27.38 o 
   5   3  14        4.65        5.24      2.62 o 
 -10   4  14       36.59       42.93     10.47 o 
  -8   4  14      119.10      107.93      6.76 o 
  -6   4  14        0.13       -0.07      1.98 o 
  -4   4  14       39.49       42.02      3.27 o 
  -2   4  14      267.63      264.86      9.87 o 
   0   4  14      167.69      166.85      8.21 o 
   2   4  14      290.98      297.16     11.51 o 
   4   4  14       49.54       53.37      5.64 o 
  -7   5  14       50.55       60.76      6.35 o 
  -5   5  14      107.12      137.97      7.91 o 
  -3   5  14       72.30       70.03      5.57 o 
  -1   5  14      237.91      259.75     10.71 o 
   1   5  14      134.00      134.21      8.07 o 
   3   5  14       85.54       98.96      7.82 o 
  -4   6  14       68.91       83.88      7.00 o 
   0   6  14       75.58       90.84      7.48 o 
  -7  -5  15       37.46       37.65      6.42 o 
  -5  -5  15       25.19       36.09      5.91 o 
  -3  -5  15       28.24       40.52      6.51 o 
  -1  -5  15       82.81       97.24      9.21 o 
   1  -5  15       25.10       58.44      8.91 o 
  -8  -4  15      117.51      113.73     19.43 o 
  -6  -4  15       34.31       33.46      3.53 o 
  -4  -4  15       44.75       47.82      5.96 o 
  -2  -4  15       10.85       14.80      4.16 o 
   0  -4  15      231.20      249.36     13.43 o 
   2  -4  15       74.66       91.97      8.31 o 
 -11  -3  15        1.42        1.19      2.83 o 
  -9  -3  15        9.37        9.08      2.20 o 
  -7  -3  15       32.95       37.34      3.47 o 
  -5  -3  15      244.47      252.67     11.66 o 
  -3  -3  15      206.06      209.41     10.81 o 
  -1  -3  15      181.16      247.51     13.29 o 
   1  -3  15      205.34      222.14     11.15 o 
   3  -3  15      155.32      163.71     10.10 o 
 -10  -2  15       30.98       23.43      4.23 o 
  -8  -2  15       31.77       29.79      3.03 o 
  -6  -2  15      479.61      482.46     18.18 o 
  -4  -2  15      141.25      132.63      7.59 o 
  -2  -2  15      503.21      530.72     15.11 o 
   0  -2  15      555.65      599.62     17.40 o 
   2  -2  15       65.47       82.54      7.00 o 
   4  -2  15      117.05      146.88      9.56 o 
 -11  -1  15       55.32       60.57      6.19 o 
  -9  -1  15        9.50       11.79      2.16 o 
  -7  -1  15      114.77      118.36     11.54 o 
  -5  -1  15        0.27        0.19      1.06 o 
  -3  -1  15      891.74      893.94     19.22 o 
  -1  -1  15       27.08       31.50      4.40 o 
   1  -1  15      113.52      120.39      6.89 o 
   3  -1  15      249.93      269.07     11.09 o 
   5  -1  15      188.81      189.03     29.52 o 
 -12   0  15       13.40       13.64      3.79 o 
 -10   0  15      120.28      122.48      7.10 o 
  -8   0  15       35.22       48.01      3.54 o 
  -6   0  15       89.15       85.20     10.58 o 
  -4   0  15       48.13       38.33      3.90 o 
  -2   0  15        5.54        5.88      2.01 o 
   0   0  15       24.23       23.04      3.37 o 
   2   0  15      486.85      490.67     35.74 o 
   4   0  15      128.86      124.87      5.15 o 
   6   0  15       76.15       69.21      4.30 o 
 -11   1  15       55.47       44.55      4.87 o 
  -9   1  15        9.49        9.15      2.93 o 
  -7   1  15      113.82      102.81      5.49 o 
  -5   1  15        0.43        1.59      1.12 o 
  -3   1  15      878.98      809.40     16.23 o 
  -1   1  15       30.45       31.45      3.88 o 
   1   1  15      114.40      127.66      4.88 o 
   3   1  15      250.04      230.45     22.88 o 
   5   1  15      185.61      183.61     18.06 o 
 -10   2  15       31.28       30.60      4.24 o 
  -8   2  15       32.41       31.14      4.02 o 
  -6   2  15      475.63      463.52      8.39 o 
  -4   2  15      136.82      114.74      5.67 o 
  -2   2  15      513.46      529.09     13.38 o 
   0   2  15      548.69      549.96     14.52 o 
   2   2  15       64.48       51.83      4.53 o 
   4   2  15      115.16      119.78     15.01 o 
 -11   3  15        1.30        4.69      2.43 o 
  -9   3  15        9.15        9.87      3.32 o 
  -7   3  15       31.81       36.12      4.33 o 
  -5   3  15      248.62      252.35      6.18 o 
  -3   3  15      205.32      180.70      7.49 o 
  -1   3  15      185.44      171.17      7.91 o 
   1   3  15      204.21      187.36      8.55 o 
   3   3  15      153.97      122.88      7.13 o 
  -8   4  15      119.06      114.08      7.44 o 
  -6   4  15       35.08       43.33      5.26 o 
  -4   4  15       46.84       44.74      4.01 o 
  -2   4  15       10.47       13.84      3.07 o 
   0   4  15      231.79      203.51      9.31 o 
   2   4  15       77.55       69.64      5.79 o 
  -7   5  15       38.37       37.99      4.93 o 
  -5   5  15       25.96       51.41      6.26 o 
  -1   5  15       82.58       90.56      6.66 o 
   1   5  15       26.43       32.04      5.01 o 
  -5  -5  16       49.21       50.45      6.83 o 
  -3  -5  16       11.95       17.41      5.33 o 
  -1  -5  16       26.97       37.05      6.63 o 
  -8  -4  16      126.97      117.98      6.44 o 
  -6  -4  16       10.49       10.71      3.42 o 
  -4  -4  16       21.02       19.90      4.54 o 
  -2  -4  16       21.92       26.74      5.60 o 
   0  -4  16        5.07        7.73      3.69 o 
   2  -4  16       34.57       50.99      7.26 o 
  -9  -3  16       56.47       59.87      4.75 o 
  -7  -3  16      156.72      138.39      5.88 o 
  -5  -3  16      145.69      187.33     12.61 o 
  -3  -3  16       87.98       94.13      7.63 o 
  -1  -3  16       20.01       37.50      6.60 o 
   3  -3  16      101.26      134.56      9.82 o 
 -10  -2  16       43.16       42.57      3.97 o 
  -8  -2  16       35.45       35.03      3.16 o 
  -6  -2  16      113.07      118.29      7.76 o 
  -4  -2  16      188.64      160.98      8.69 o 
  -2  -2  16      137.86      118.28      7.57 o 
   0  -2  16       80.57       94.11      7.62 o 
   2  -2  16      103.44      128.71      9.20 o 
   4  -2  16       31.20       33.12      5.55 o 
 -11  -1  16       23.59       23.94      4.43 o 
  -9  -1  16       22.38       25.42      2.88 o 
  -7  -1  16       36.43       39.36      3.05 o 
  -5  -1  16      164.05      150.58      7.80 o 
  -3  -1  16      119.46      123.45      7.48 o 
  -1  -1  16      118.77      123.09      7.70 o 
   1  -1  16       48.89       52.75      5.13 o 
   3  -1  16       52.78       49.09      5.03 o 
 -10   0  16        8.41       12.60      3.29 o 
  -8   0  16      154.02      160.01      5.69 o 
  -6   0  16       12.14       11.45      2.68 o 
  -4   0  16       49.57       43.24      4.12 o 
  -2   0  16      167.23      124.86      6.75 o 
   0   0  16       41.22       37.28      4.21 o 
   2   0  16       29.53       30.98      3.06 o 
   4   0  16       57.94       66.57      4.26 o 
 -11   1  16       24.25       22.59      3.70 o 
  -9   1  16       23.40       21.51      3.27 o 
  -7   1  16       34.54       33.13      5.10 o 
  -5   1  16      163.79      137.24      6.94 o 
  -3   1  16      120.63      105.90      6.00 o 
  -1   1  16      118.52      114.14      6.80 o 
   1   1  16       49.06       47.53      4.46 o 
   3   1  16       52.22       51.77      3.59 o 
 -10   2  16       42.99       40.33      4.68 o 
  -8   2  16       35.89       34.31      4.02 o 
  -6   2  16      116.31      111.27      4.32 o 
  -4   2  16      186.15      144.59      6.89 o 
  -2   2  16      137.67      119.86      6.43 o 
   0   2  16       80.36       69.58      4.95 o 
   2   2  16      101.24       88.52      6.06 o 
   4   2  16       31.42       31.86      6.12 o 
  -9   3  16       58.26       53.20      5.63 o 
  -7   3  16      157.23      136.86      7.21 o 
  -5   3  16      143.29      121.29      6.17 o 
  -3   3  16       86.79       84.69      5.77 o 
  -1   3  16       20.16       19.08      3.55 o 
   1   3  16        6.25        3.73      2.06 o 
   3   3  16      101.81       86.09      6.43 o 
  -8   4  16      124.61      125.58      8.09 o 
  -6   4  16       10.32       11.96      3.30 o 
  -4   4  16       20.40       24.55      3.89 o 
  -2   4  16       21.93       26.92      4.19 o 
   0   4  16        5.00        5.68      2.54 o 
   2   4  16       35.08       36.60      5.14 o 
  -1   5  16       26.96       32.59      4.95 o 
  -6  -4  17        0.71        0.85      2.62 o 
  -4  -4  17       25.28       25.12      5.16 o 
  -2  -4  17       98.00      107.81      9.36 o 
   0  -4  17        1.22       -0.79      2.99 o 
  -9  -3  17      132.75      125.57      8.63 o 
  -7  -3  17       14.45       13.56      3.77 o 
  -5  -3  17       82.74      118.72     10.48 o 
  -3  -3  17      102.80       99.99      8.30 o 
  -1  -3  17      125.84      191.47     12.72 o 
   1  -3  17       27.47       38.86      6.24 o 
 -10  -2  17       26.57       29.66      3.65 o 
  -8  -2  17      155.19      153.64     14.26 o 
  -6  -2  17      266.57      276.26     12.43 o 
  -4  -2  17      122.91      131.31      8.48 o 
  -2  -2  17       72.61       63.42      5.74 o 
   0  -2  17       44.63       52.21      6.14 o 
   2  -2  17      158.40      193.83     11.09 o 
  -9  -1  17       71.74       74.47      4.41 o 
  -7  -1  17      160.31      154.57      8.91 o 
  -5  -1  17       97.58       91.03      6.42 o 
  -3  -1  17      117.05      123.25      7.66 o 
  -1  -1  17       22.05       30.30      4.79 o 
   1  -1  17        5.30        7.87      2.93 o 
   3  -1  17       85.92       91.29      6.83 o 
 -10   0  17        5.16        6.43      2.75 o 
  -8   0  17       75.80       71.45      3.84 o 
  -6   0  17       28.67       23.27      3.57 o 
  -4   0  17        0.07        0.12      1.22 o 
  -2   0  17        5.90        8.61      2.34 o 
   0   0  17       64.42       62.86      5.34 o 
   2   0  17        2.90        2.56      1.60 o 
  -9   1  17       67.77       63.83      4.81 o 
  -7   1  17      154.93      127.80      6.66 o 
  -5   1  17       94.41       86.04      5.91 o 
  -3   1  17      111.42       92.56      5.77 o 
  -1   1  17       23.67       29.38      3.62 o 
   1   1  17        5.02        5.54      2.43 o 
   3   1  17       84.76       82.84      6.44 o 
 -10   2  17       25.97       25.12      3.99 o 
  -8   2  17      151.77      136.19      6.83 o 
  -6   2  17      263.54      259.98      9.76 o 
  -4   2  17      125.09      129.23      7.04 o 
  -2   2  17       71.05       76.47      5.93 o 
   0   2  17       45.11       45.04      4.57 o 
   2   2  17      157.33      126.22      7.22 o 
  -9   3  17      134.99      140.76      8.49 o 
  -5   3  17       86.37       88.78      6.00 o 
  -3   3  17      103.81       97.74      6.14 o 
  -1   3  17      127.42      118.32      7.00 o 
   1   3  17       26.98       32.65      4.67 o 
  -4   4  17       24.38       29.10      4.48 o 
  -2   4  17       99.67      118.44      7.75 o 
   0   4  17        1.24        0.31      2.67 o 
  -4  -4  18      188.01      185.94     11.70 o 
  -7  -3  18       88.05       83.00      7.75 o 
  -5  -3  18      103.97      114.36      8.90 o 
  -3  -3  18      115.19      121.28      9.33 o 
  -1  -3  18      210.85      306.65     16.99 o 
  -8  -2  18       35.76       36.19      5.59 o 
  -6  -2  18      138.11      136.92      9.20 o 
  -4  -2  18      178.47      164.24      9.75 o 
  -2  -2  18      116.94      107.89      7.71 o 
   0  -2  18      246.06      264.33     13.15 o 
  -9  -1  18       50.26       56.25      4.25 o 
  -7  -1  18       43.93       42.39      5.02 o 
  -5  -1  18      100.59       78.76      6.15 o 
  -3  -1  18      290.34      299.20     12.15 o 
  -1  -1  18      121.30      132.73      8.77 o 
   1  -1  18      178.44      202.58     11.09 o 
 -10   0  18      143.51      142.46      7.46 o 
  -8   0  18       28.29       29.67      4.67 o 
  -6   0  18      135.67      117.83      6.94 o 
  -4   0  18       23.08       23.25      3.61 o 
  -2   0  18      254.55      243.10     10.80 o 
   0   0  18      366.46      365.68     12.70 o 
   2   0  18       86.12       88.65      7.20 o 
  -9   1  18       51.30       63.71      6.01 o 
  -7   1  18       44.85       36.42      4.03 o 
  -5   1  18       98.64       90.48      6.27 o 
  -3   1  18      292.01      237.25      9.31 o 
  -1   1  18      120.99      106.02      6.67 o 
   1   1  18      176.89      163.35      9.04 o 
  -6   2  18      135.73      133.59      7.57 o 
  -4   2  18      181.51      161.16      7.89 o 
  -2   2  18      120.11      126.19      7.66 o 
   0   2  18      242.59      208.22      9.61 o 
  -5   3  18      106.58      107.30      6.94 o 
  -3   3  18      114.98      116.08      7.73 o 
  -1   3  18      207.73      223.02     10.50 o 
  -6  -2  19       57.96       55.64      6.80 o 
  -4  -2  19       60.29       67.30      7.06 o 
  -2  -2  19      105.59      102.18      8.11 o 
  -7  -1  19       61.12       47.06      5.49 o 
  -5  -1  19       83.39       77.97      6.55 o 
  -3  -1  19      237.85      199.80     10.29 o 
  -1  -1  19      142.50      126.71      8.28 o 
  -8   0  19       47.94       44.41      5.71 o 
  -6   0  19      168.26      155.91      8.62 o 
  -4   0  19      124.50      103.39      7.01 o 
  -2   0  19      232.69      244.14     11.49 o 
   0   0  19      205.20      172.92      9.07 o 
  -7   1  19       63.19       51.89      5.09 o 
  -5   1  19       84.48       91.19      6.73 o 
  -3   1  19      235.50      214.09      9.70 o 
  -1   1  19      146.35      133.57      8.44 o 
  -6   2  19       58.48       60.45      5.86 o 
  -4   2  19       60.84       59.68      5.35 o 
  -2   2  19      104.20       81.39      6.21 o 
  -5  -1  20       18.51       14.95      4.17 o 
  -3  -1  20        2.03        1.75      2.73 o 
  -6   0  20        9.29       10.75      3.37 o 
  -4   0  20        8.03        6.54      3.34 o 
  -2   0  20       65.91       68.50      6.73 o 
  -5   1  20       18.31       16.69      3.60 o 
  -3   1  20        2.27        2.06      2.55 o 
                                                 
